# Supplementary material for: Transient DNMT1 suppression reveals hidden heritable marks in the genome
Source: Nucleic Acids Res. 2015 Jan 10;43(3):1485–97. doi: 10.1093/nar/gku1386 (PMC4330356; doi:10.1093/nar/gku1386)
Supplement: SUPPLEMENTARY DATA [file supp_gku1386_nar-01920-v-2014-File010.xlsx]

## Sheet: Identified RLGS loci
RLGS identified loci revealing original or altered methylation levels following the transient inactivation of Dnmt1 in d21 Dnmt1tet/tet ES cells
		NotI site location
Gene/Region	Location +/-500 bp (mm10)	Position	CGI
Recovered Methylation
Intergenic	chr1:130377508-130378508	Intergenic	No
Gm10516	chr1:192141282-192142282	ncRNA	No
Phf3	chr1:30805453-30806409	Body	No
Intergenic	chr1:36129486-36130486	Intergenic	No
Intergenic	chr1:57309582-57310583	Intergenic	No
Sh3bp4	chr1:89096332-89097332	Body	No
AK048775	chr2:117977501-117978633	RNA	No
Mrps26	chr2:130563352-130564352	Body	Yes
Uqcc	chr2:155886683-155887683	Body	No
Intergenic	chr2:163959697-163960697	Intergenic	No
Intergenic	chr2:86498462-86499462	Intergenic	No
Intergenic	chr3:43902565-43903565	Intergenic	No
Pfn2	chr3:57847161-57848161	Promoter	Yes
Arhgef11	chr3:87727650-87728650	Body	No
Intergenic	chr4:124352620-124353620	Intergenic	No
Rcan3	chr4:135433078-135434078	Promoter	Yes
Fbx14	chr4:22402647-22403656	Body	No
Ncbp1/Tstd2	chr4:46138135-46139135	Promoter	Yes
Vma21-ps	chr4:52496794-52497794	Promoter	No
Intergenic	chr5:101512780-101513610	Intergenic	No
Wdfy3	chr5:101836032-101836990	Body	No
Barh12	chr5:106453016-106454016	Body	No
Tmem229a	chr6:24954904-24955904	Body	Yes
Intergenic	chr6:27118563-27119563	Intergenic	No
Fam190a	chr6:61338052-61339072	Body	No
Gm5873	chr6:6735406-6736406	ncRNA	No
Prkcb1	chr7:122457611-122458611	Body	No
Intergenic	chr7:27883997-27884978	Intergenic	No
Gpi1	chr7:34203776-34204776	Body	No
Tshz3	chr7:36697625-36698625	Promoter	Yes
Uril	chr7:38018908-38019908	Promoter	Yes
Mctp2	chr7:72149713-72150608	Body	No
Intergenic	chr8:110046943-110047943	Intergenic	No
Nrp1	chr8:128418299-128419282	Body	No
Irx5	chr8:92357903-92358903	Promoter	Yes
Intergenic	chr9:118209540-118210539	Intergenic	No
Intergenic	chr9:123027724-123028891	Intergenic	No
Zbtb16	chr9:48700667-48701667	Body	No
Spg21	chr9:65460554-65461554	Promoter	Yes
Ibtk	chr9:85702057-85703057	Body	No
Intergenic	chr10:122141882-122142867	Intergenic	No
Intergenic	chr10:37852099-37853099	Intergenic	No
Cdh23	chr10:60479370-60480370	Body	No
AY053456	chr10:65995010-65996010	mRNA	No
Intergenic	chr10:70071625-70072616	Intergenic	No
Tpgs1	chr10:79669023-79670023	Promoter	Yes
Gas213	chr10:89443458-89444458	Promoter	No
Ttyh2/Mir466n	chr11:114680124-114681124	Body	No
Fam101b	chr11:76025207-76026207	Body	No
Dnchc1	chr12:110662603-110663603	Body	No
Cdca71	chr12:117845507-117846507	Body	No
Intergenic	chr12:6287197-6288197	Intergenic	No
Abt1	chr13:23422142-23423142	Body	No
Intergenic	chr13:3431782-3432782	Intergenic	No
Ptch1	chr13:63564572-63565572	Body	Yes
Intergenic	chr14:18070508-18071682	Intergenic	No
Intergenic	chr14:33649069-33650069	Intergenic	No
Hoxc6	chr15:103010268-103011268	Body	Yes
Cdh12	chr15:21391374-21392242	Body	No
Zfpm2	chr15:41101879-41102879	Body	No
Intergenic	chr15:52082913-52083913	Intergenic	No
Csnk1e	chr15:79432719-79433719	Body	No
Clec16a	chr16:10638866-10639866	Body	No
Intergenic	chr16:82725677-82726578	Intergenic	No
Prmd6	chr18:53473006-53474009	Body	No
Myo5b	chr18:74679191-74680191	Body	No
Intergenic	chr19:13267399-13268325	Intergenic	No
Cyp2c67	chr19:39647049-39648216	Body	No
Intergenic	chr19:44674562-44675562	Intergenic	near
AK054333	chrX:27833718-27834747	Body	No
Decreased Methylation
Intergenic	chr2:155741882-155742882	Intergenic	No
Intergenic	chr3:23686203-23687299	Intergenic	No
Cdkn2a	chr4:89274032-89275032	Promoter	No
Zar1	chr5:72580631-72581631	Promoter	Yes
Rerg	chr6:137100662-137101627	Body	No
Itga9	chr9:118878345-118879345	Body	No
AK204419	chr10:15359714-15360853	mRNA	No
Intergenic	chr10:40191727-40192727	Intergenic	No
Stox1	chr10:62661840-62662840	Body	No
Cacng5	chr11:107914785-107915785	Intergenic	No
Zrsr1	chr11:22971934-22972934	Promoter	Yes
Gas1	chr13:60176321-60177321	Body	Yes
AK018253	chr14:100478384-100479428	mRNA	No
Intergenic	chr15:99096542-99097542	Intergenic	No
Tmeme200c	chr17:68836727-68837727	Promoter	Yes
Increased Methylation
Zc3hav1l	chr6:38298681-38299681	Body	Yes
Intergenic	chr9:63927326-63928326	Intergenic	Yes
Intergenic	chr11:63923395-63924395	Intergenic	Yes
Sspb2	chr13:91460912-91461912	Body	Yes
AK138323	chr17:36248676-36249676	Body	Yes
2610002M06Rik	chrX:107815420-107816420	Body	Yes
Brwd3	chrX:108834001-108835001	Promoter	near
