# Supplementary material for: Transient DNMT1 suppression reveals hidden heritable marks in the genome
Source: Nucleic Acids Res. 2015 Jan 10;43(3):1485–97. doi: 10.1093/nar/gku1386 (PMC4330356; doi:10.1093/nar/gku1386)
Supplement: SUPPLEMENTARY DATA [file supp_gku1386_nar-01920-v-2014-File011.xlsx]

## Sheet: Altered Methylation Ctr vs d21
Regions with altered methylation, identified by MCIp and CpG island array, in d21 Dnmt1tet/tet ES cells following the transient suppression of Dnmt1.
Gene/Region	CGI Context	Location +/- 5000 bp	Array Intensity
Decreased Methylation
Kcnq1	Body	chr7:143291586-143301630	-3.84849
Mest	Body	chr6:30733482-30743541	-3.66389
Nnat	Body	chr2:157555600-157565659	-3.25464
Gnas	Body	chr2:174295997-174306049	-3.21947
Plagl1	Body	chr10:13086300-13096352	-3.14162
Zrsr1	Body	chr11:22968007-22978052	-3.12584
Gnas	Promoter	chr2:174292494-174302550	-3.04892
Nova2	Downstream	chr7:18958088-18968132	-2.82288
Trappc9/Peg13	Body	chr15:72805144-72815192	-2.81985
Zfp787	Body	chr7:6128011-6138055	-2.74122
ENSEMBL GENE	Unknown	chrX:50369015-50379059	-2.28117
Mico1	Upstream-mRNA	chr12:109523467-109533516	-2.23072
chr12:104442268-104452312	Unknown	chr12:104442268-104452312	-2.12449
AK141529	mRNA	chr7:31203544-31213588	-1.84659
Pmaip1	Body	chr18:66454022-66464068	-1.80078
Inpp5f	Body	chr7:128683577-128693634	-1.79752
Repin1	Body	chr6:48592796-48602845	-1.73124
Zim3	Body	chr7:6972471-6982520	-1.65698
Nap1l5/HerC3	Promoter/Body	chr6:58902201-58912252	-1.57283
Smc1b/RibC2	Promoter	chr15:85127187-85137240	-1.57026
Zfp30	Body	chr7:29788304-29798348	-1.53299
Zfp13	Body	chr17:23571794-23581838	-1.37959
Zfp275	Body	chrX:73349344-73359388	-1.359
Impact	Body	chr18:12968759-12978804	-1.35542
Zfp777	Body	chr6:48020079-48030125	-1.33211
chr3:037860762-037860809	Unknown	chr3:37664213-37674260	-1.32936
chr5:038182238-038182282	Unknown	chr5:37888989-37899033	-1.30604
Spred2	Body	chr11:20016305-20026349	-1.304
chr7:137037127-137037171	Unknown	chr7:137193784-137203828	-1.29851
Flt4	Body	chr11:49629471-49639516	-1.28479
Abcg5	Body	chr17:84671380-84681424	-1.25624
Dst	Body	chr1:34173057-34183101	-1.24263
Igf2r	Body	chr17:12737547-12747594	-1.23037
chr4:046641831-046641875	Unknown	chr4:46615731-46625775	-1.23021
Slitrk1	Body	chr14:108906491-108916537	-1.22464
Gnas	Promoter	chr2:174324260-174334304	-1.22351
Gjb3	Body	chr4:127321552-127331596	-1.22056
C630004H02Rik-Cdr2l	Diverrgent_Promoter	chr11:115369483-115379527	-1.21002
chr5:144014046-144014102	Unknown	chr5:143753427-143763483	-1.20966
Cdc42ep5	Body	chr7:4146798-4156842	-1.20721
chr1:121017233-121017282	Unknown	chr1:119184687-119194736	-1.20674
Atp7b	Body	chr8:22008506-22018550	-1.2047
4930404N11Rik	Body	chr10:81359996-81370040	-1.1838
chr5:033857354-033857400	Unknown	chr5:33535497-33545543	-1.17498
Pax6	Promoter	chr2:105667786-105677830	-1.16806
Rasgrp2	Body	chr19:6408237-6418281	-1.16576
Grb10	Body	chr11:12021298-12031342	-1.16128
BC024997	Body	chr11:68551292-68561336	-1.15704
chr6:090775738-090775782	Unknown	chr6:90805234-90815278	-1.15497
4930432K21Rik	Body	chr8:84143162-84153206	-1.14398
Ankar	Downstream	chr1:72636192-72646236	-1.12741
AI836003	Body	chr15:98163713-98173759	-1.1268
Bcl6b	Body	chr11:70221943-70231988	-1.1222
Myo10	Body	chr15:25709164-25719208	-1.12175
Pcdh1	Downstream	chr18:38184980-38195033	-1.12092
Peg3-Usp29	Diverrgent_Promoter	chr7:6725457-6735501	-1.11156
Ptger4	Body	chr15:5237823-5247871	-1.10598
AI661453	Body	chr17:47463841-47473888	-1.09816
Best2	Body	chr8:85006595-85016639	-1.09446
Trim72	Body	chr7:128005372-128015416	-1.09375
chr8:124159301-124159347	Unknown	chr8:121268324-121278370	-1.0877
St8sia5	Body	chr18:77249739-77259783	-1.08704
Nhlrc1	Body	chr13:47009672-47019716	-1.08318
Peg10	Body	chr6:4743392-4753444	-1.08141
D1Pas1	Body	chr1:186963242-186973286	-1.07683
Mrps28	Body	chr3:8800983-8811034	-1.07645
Tekt1	Promoter	chr11:72357178-72367222	-1.06448
AB112350	Body	chr5:21671030-21681077	-1.06111
Comp	Body	chr8:70371723-70381767	-1.05591
Myo7a	Body	chr7:98074422-98084468	-1.05455
D10Bwg1364e	Body	chr10:80579021-80589065	-1.05283
Ptrf	Body	chr11:100954176-100964220	-1.05194
Leng4	Body	chr7:3680986-3691030	-1.04745
Magi1	Downstream	chr6:93673992-93684039	-1.04079
Lhx6	Body	chr2:36089443-36099496	-1.03745
chr12:106167880-106167926	Unknown	chr12:105761830-105771876	-1.03662
EG546729	Promoter	chr19:47146962-47157013	-1.03449
Rasl10b	Body	chr11:83413901-83423945	-1.03334
Insl3	Promoter	chr8:71681109-71691153	-1.02505
Wnt5a	Body	chr14:28513336-28523380	-1.02417
Col6a2	Body	chr10:76591856-76601904	-1.01845
Prdm6	Body	chr18:53547506-53557550	-1.0118
Boll	Body	chr1:55358027-55368071	-1.01106
Rimbp2	Body	chr5:128777165-128787210	-1.01069
Tnfaip8l2	Body	chr3:95135488-95145536	-1.01065
Pcdh7	Body	chr5:57715473-57725517	-1.01039
Lingo1	Body	chr9:56616203-56626247	-1.0052
2410137M14Rik	Promoter	chr17:36983972-36994019	-1.00034
Socs5	Body	chr17:87130022-87140081	-0.996666
Kncn	Downstream	chr4:115885750-115895794	-0.996285
chr2:168585557-168585601	Unknown	chr2:168889352-168899396	-0.995605
Pcdhac1	Body	chr18:37085448-37095499	-0.993778
Enah	Body	chr1:181918543-181928587	-0.993659
Mdga1	Body	chr17:29847539-29857583	-0.989727
A130092J06Rik-Ppapdc3	Diverrgent_Promoter	chr2:32083998-32094042	-0.988565
Nhsl1	Body	chr10:18526816-18536861	-0.987801
chr15:085474145-085474189	Unknown	chr15:85641379-85651423	-0.984086
Clip2	Body	chr5:134517952-134527996	-0.981288
chr2:156712610-156712654	Unknown	chr2:157016169-157026213	-0.979491
Dmrtc2	Body	chr7:24865220-24875264	-0.978628
chr9:106505825-106505869	Unknown	chr9:106642724-106652768	-0.978511
BC030183	Promoter	chr4:129580336-129590380	-0.973911
chr17:055782596-055782640	Unknown	chr17:56143887-56153931	-0.972521
Kcnh2	Body	chr5:24320333-24330377	-0.968722
Sycp3	Body	chr10:88455004-88465048	-0.966712
3322402L07Rik	Body	chr1:191980443-191990389	-0.965281
Cacng2	Body	chr15:77990599-78000643	-0.96464
chr11:104502022-104502066	Unknown	chr11:104680932-104690976	-0.964442
Pde4dip	Body	chr3:97746968-97757015	-0.964264
Ceacam16	Body	chr7:19853030-19863074	-0.96416
Brms1l	Body	chr12:55856225-55866269	-0.964106
Zfp541	Promoter	chr7:16057309-16067365	-0.961991
Mbd3	Body	chr10:80390643-80400687	-0.9618
Papolb	Body	chr5:142525041-142535085	-0.959659
chr9:004260842-004260894	Unknown	chr9:4255842-4265894	-0.958597
Pcdha5	Promoter	chr18:36949600-36959647	-0.956191
Cln8	Body	chr8:14889919-14899963	-0.955707
Foxr1	Promoter	chr9:44436019-44446063	-0.955644
Wnk4	Body	chr11:101258887-101268934	-0.955076
Trp73-Wdr8	Diverrgent_Promoter	chr4:154136662-154146706	-0.953577
Zfp92	Body	chrX:73417501-73427545	-0.948607
Htr1b	Body	chr9:81626930-81636974	-0.948359
Lrrc43	Body	chr5:123484408-123494452	-0.947985
Tcte1	Body	chr17:45530111-45540155	-0.946229
Pi16	Body	chr17:29317451-29327495	-0.945114
Ifngr2	Body	chr16:91556753-91566797	-0.945078
Podnl1	Body	chr8:84126178-84136223	-0.944673
chr6:085042045-085042089	Unknown	chr6:85071387-85081431	-0.943822
chr2:025960864-025960908	Unknown	chr2:26133855-26143899	-0.942358
Pitx3	Body	chr19:46142837-46152881	-0.940147
Nt5dc2	Body	chr14:31134012-31144056	-0.938848
Trfr2	Body	chr5:137569823-137579867	-0.937638
Ptchd2	Body	chr4:148267078-148277122	-0.937398
Acvr2b	Body	chr9:119422720-119432764	-0.937274
Atp2b2	Body	chr6:113743823-113753867	-0.935404
Rasip1	Body	chr7:45633967-45644012	-0.93282
Spesp1	Promoter	chr9:62277304-62287348	-0.932762
D8Ertd82e	Body	chr8:36142239-36152287	-0.92827
Best2	Body	chr8:85003005-85013056	-0.927647
Hspa12a	Body	chr19:58794861-58804905	-0.927284
Tac1	Body	chr6:7550151-7560195	-0.925909
2410004A20Rik	Body	chr9:73098929-73108973	-0.924954
Paqr7	Body	chr4:134502149-134512193	-0.924739
Spib	Body	chr7:44523118-44533162	-0.924338
Speg	Promoter	chr1:75364811-75374858	-0.922449
Slc6a9	Body	chr4:117863222-117873266	-0.922414
Dtx1	Body	chr5:120690166-120700210	-0.921584
Rin2	Body	chr2:145855726-145865770	-0.920856
chr1:194534581-194534625	Unknown	chr1:192828857-192838901	-0.920752
Lmna	Body	chr3:88480159-88490203	-0.919717
chrX:090175835-090175879	Unknown	chrX:93918116-93928160	-0.91867
chr14:056654103-056654147	Unknown	chr14:57694993-57705037	-0.914157
Syngr3	Body	chr17:24682773-24692817	-0.912931
Slc12a8	Body	chr16:33571947-33581991	-0.911953
Map3k1	Body	chr13:111744042-111754086	-0.911639
chr17:083975778-083975822	Unknown	chr17:84062452-84072496	-0.91131
chr1:069310441-069310485	Unknown	chr1:69372233-69382277	-0.910951
Mtap7d1	Body	chr4:126229509-126239559	-0.909502
chr7:143985073-143985117	Unknown	chr7:144170683-144180727	-0.908284
Dact1	Body	chr12:71313724-71323768	-0.905965
Rab3a	Promoter	chr8:70750286-70760330	-0.905534
Ank3	Body	chr10:69817399-69827443	-0.904741
Paqr8	Body	chr1:20930515-20940559	-0.903922
1500001A10Rik	Body	chr5:116441770-116451814	-0.903453
Msh4	Body	chr3:153901057-153911110	-0.902271
BC050210-Cox5b	Diverrgent_Promoter	chr1:36678433-36688477	-0.901506
chrX:099817814-099817858	Unknown	chrX:103610095-103620139	-0.900193
chr14:053768614-053768664	Unknown	chr14:54809409-54819459	-0.899929
Pgls	Body	chr8:71591240-71601293	-0.899905
Sox15	Body	chr11:69650815-69660859	-0.899774
Ankrd47	Body	chr17:33813199-33823392	-0.899754
5730559C18Rik	Body	chr1:136210976-136221020	-0.899311
Pik3r2	Body	chr8:70764780-70774824	-0.89724
Tie1	Body	chr4:118481663-118491711	-0.897083
Rap1gap	Body	chr4:137676930-137686986	-0.896662
Prokr1	Promoter	chr6:87585711-87595755	-0.895912
Fzd5	Body	chr1:64731126-64741170	-0.894996
chr5:113849121-113849165	Unknown	chr5:113583276-113593221	-0.894262
Duoxa2	Body	chr2:122296936-122306991	-0.893233
Matn4	Promoter	chr2:164409588-164419632	-0.89285
Zfp324	Body	chr7:12966370-12976414	-0.892827
Klf13	Body	chr7:63886789-63896833	-0.891339
Rutbc2	Body	chr5:113282462-113292506	-0.89049
chr7:025131807-025131863	Unknown	chr7:25418047-25428103	-0.889665
chr12:109847599-109847646	Unknown	chr12:109394792-109404839	-0.884185
E330016A19Rik	Downstream	chr9:78422759-78432803	-0.884129
chr4:098937625-098937678	Unknown	chr4:99440607-99450660	-0.883863
Tbx5	Body	chr5:119862195-119872239	-0.883759
Spag6	Body	chr16:16824096-16834140	-0.883708
Lyl1	Body	chr8:84696900-84706944	-0.883258
Rreb1	Body	chr13:37926186-37936230	-0.881007
Tmem185b	Body	chr1:119521535-119531584	-0.879305
Eif2ak4	Body	chr2:118426087-118436132	-0.878904
Keap1	Body	chr9:21229051-21239095	-0.878073
Zfp775	Downstream	chr6:48624793-48634837	-0.877354
F2r	Body	chr13:95599778-95609824	-0.876911
Tmem16g	Body	chr1:93396598-93406642	-0.876112
chr13:113098985-113099032	Unknown	chr13:111973107-111983154	-0.873684
Mesp2	Body	chr7:79806438-79816482	-0.872503
Dll3	Body	chr7:28296511-28306555	-0.872118
Pex11c	Promoter	chr8:3471258-3481302	-0.871315
Gpr20	Body	chr15:73691125-73701169	-0.870734
Copz2	Body	chr11:96845399-96855443	-0.868924
Neurl	Body	chr19:47248747-47258791	-0.8689
Gdf7	Body	chr12:8293960-8304005	-0.868543
Chrdl2	Downstream	chr7:100037332-100047376	-0.867164
BC018242	Body	chr9:21942631-21952675	-0.866709
Tiam1	Body	chr16:89880242-89890286	-0.865888
Osbp2	Body	chr11:3858767-3868811	-0.86574
Vit	Body	chr17:78620014-78630062	-0.864082
Prickle1	Body	chr15:93498682-93508726	-0.863193
Drd1ip	Body	chr7:140065618-140075662	-0.861809
Chst5	Body	chr8:111885929-111895973	-0.860434
Fiz1	Body	chr7:5003873-5013917	-0.859361
6430531B16Rik	Body	chr7:139973620-139983664	-0.859106
Pla2g1b	Downstream	chr5:115478092-115488146	-0.858955
chr8:125155610-125155654	Unknown	chr8:122264520-122274564	-0.857415
Galr1	Body	chr18:82400891-82410935	-0.857268
Caln1	Body	chr5:130444787-130454831	-0.856916
Bcl7a	Body	chr5:123366353-123376399	-0.85452
Diras1	Body	chr10:81017378-81027422	-0.854089
Rapgef2	Body	chr3:79061792-79071836	-0.854037
chr3:003294935-003294979	Unknown	chr3:3304284-3314328	-0.853359
chr2:156732225-156732269	Unknown	chr2:157035784-157045828	-0.852377
BC038822	Body	chr15:97318796-97328843	-0.851805
chr6:083334134-083334179	Unknown	chr6:83363476-83373521	-0.851245
Daxx	Body	chr17:33907022-33917072	-0.850814
ORF61	Body	chr10:79972548-79982592	-0.850523
Hspa12b	Body	chr2:131140012-131150056	-0.849972
Gja3	Body	chr14:57031819-57041863	-0.849017
Dapk3	Body	chr10:81185472-81195516	-0.846937
Znrf4	Body	chr17:56507046-56517090	-0.846709
Scamp4	Body	chr10:80601963-80612007	-0.846511
A430107D22Rik	Body	chr17:32391801-32401845	-0.846178
Gfod1	Body	chr13:43196144-43206188	-0.846008
chrX:090233670-090233716	Unknown	chrX:93975951-93985997	-0.845362
Zap70	Body	chr1:36765943-36775987	-0.844744
Arhgef2	Body	chr3:88639258-88649303	-0.84318
Usp44	Body	chr10:93841291-93851335	-0.842434
2010005J08Rik	Body	chr11:5712068-5722112	-0.842299
chr9:041127679-041127723	Unknown	chr9:41371610-41381654	-0.841606
Trim42	Body	chr9:97361080-97371124	-0.840515
Bcl11a	Body	chr11:24159796-24169840	-0.839514
Ly6k	Body	chr15:74794942-74804986	-0.839491
Asb2	Body	chr12:103320390-103330434	-0.836947
chr5:110721469-110721513	Unknown	chr5:110476167-110486211	-0.836587
Tbc1d24	Promoter	chr17:24203928-24213972	-0.835026
Pygl	Promoter	chr12:70222797-70232841	-0.833925
chrX:097900136-097900180	Unknown	chrX:101692417-101702461	-0.83382
Slc22a4	Promoter	chr11:54023579-54033623	-0.832967
Snapc2	Promoter	chr8:4244753-4254804	-0.827664
Kcng4	Body	chr8:119628446-119638490	-0.827038
Ltbp4	Body	chr7:27321785-27331829	-0.826603
Ncan	Body	chr8:70107884-70117928	-0.826007
chr11:076253330-076253374	Unknown	chr11:76432135-76442179	-0.825935
Cbx6	Body	chr15:79824067-79834124	-0.825674
Lhfpl2	Body	chr13:94169697-94179741	-0.825291
Ankrd9	Body	chr12:110972540-110982584	-0.823975
Otop3	Body	chr11:115329888-115339932	-0.823711
Ankrd35	Body	chr3:96679947-96689991	-0.823201
G630016D24Rik	Promoter	chr14:52004555-52014599	-0.821623
F2	Body	chr2:91625157-91635201	-0.819519
Ptger2	Body	chr14:44984683-44994727	-0.819419
Lphn3	Body	chr5:81324911-81334955	-0.819392
B230206H07Rik	Body	chr7:141356845-141366889	-0.818032
Axud1	Body	chr9:119969423-119979479	-0.817863
Adamts14	Body	chr10:61241095-61251139	-0.817414
Kcnc1	Body	chr7:46393249-46403293	-0.81715
Plvap	Body	chr8:71506702-71516746	-0.816962
Scnn1b	Body	chr7:121860195-121870239	-0.814305
Ccdc124	Body	chr8:70863946-70873990	-0.81428
Il4i1	Body	chr7:44835353-44845400	-0.813308
Hs6st1	Body	chr1:36099031-36109077	-0.812527
Grid1	Body	chr14:34891394-34901443	-0.811946
Nod1	Body	chr6:54939264-54949308	-0.810992
Pvrl1	Body	chr9:43798863-43808907	-0.810622
Mapt	Body	chr11:104228998-104239043	-0.810066
Chst3	Body	chr10:60181666-60191710	-0.809719
Chst8	Body	chr7:34671019-34681063	-0.808858
Dupd1	Body	chr14:21681895-21691939	-0.807884
Cacna1a	Body	chr8:84612212-84622257	-0.807746
Gp5	Body	chr16:30303541-30313585	-0.807744
Fli1	Promoter	chr9:32540573-32550617	-0.807702
chr11:052157918-052157975	Unknown	chr11:52309495-52319552	-0.807356
Mrto4	Downstream	chr4:139341359-139351415	-0.806835
Abca7	Body	chr10:80008881-80018926	-0.806533
Kcnj9	Body	chr1:172321169-172331213	-0.80627
Plch2	Body	chr4:154978888-154988932	-0.805283
chr10:077108333-077108377	Unknown	chr10:77659617-77669661	-0.803228
Tll2	Body	chr19:41083842-41093888	-0.802612
Gpr19	Body	chr6:134865192-134875239	-0.802553
Il27ra	Body	chr8:84037476-84047520	-0.801248
Camk2b	Body	chr11:5967431-5977475	-0.801046
Tex11	Promoter	chrX:101054825-101064869	-0.800865
Zscan10	Body	chr17:23605481-23615525	-0.80008
Csf2ra	Promoter	chr19:61223638-61233682	-0.799906
Arsi	Body	chr18:60907486-60917539	-0.799798
Shroom3	Body	chr5:92937135-92947179	-0.799065
Il17d	Body	chr14:57537648-57547692	-0.797216
chrX:097898812-097898856	Unknown	chrX:101691093-101701137	-0.796665
Slc32a1	Body	chr2:158609947-158619991	-0.796613
Rhobtb2	Body	chr14:69792218-69802262	-0.795264
Enpp7	Downstream	chr11:118994897-119004943	-0.795084
Cd37	Promoter	chr7:45236134-45246178	-0.794468
chr10:062588061-062588111	Unknown	chr10:63187704-63197754	-0.794424
Prtg	Body	chr9:72852044-72862088	-0.793139
Bcdin3d	Body	chr15:99465793-99475845	-0.792672
Zfp64	Body	chr2:168930422-168940466	-0.792537
Phactr3	Body	chr2:178137613-178147657	-0.792443
Celsr3	Body	chr9:108827931-108837975	-0.792214
Lincr	Body	chr1:36264728-36274772	-0.791473
chr15:027692502-027692546	Unknown	chr15:27742913-27752957	-0.791218
chr4:057236177-057236221	Unknown	chr4:57137123-57147167	-0.791088
Tnfrsf18	Downstream	chr4:156030106-156040150	-0.791019
Atbf1	Body	chr8:108787487-108797531	-0.791002
Elavl3	Body	chr9:22013816-22023861	-0.78903
Fzd1	Body	chr5:4751435-4761479	-0.788924
Atpbd3	Body	chr7:43671892-43681936	-0.788663
Plcd3	Body	chr11:103075574-103085618	-0.787115
chr5:139075111-139075162	Unknown	chr5:138816469-138826520	-0.786078
Irx4	Body	chr13:73258418-73268462	-0.78575
Trpm1	Body	chr7:64263642-64273693	-0.785594
EG240055	Body	chr17:26427299-26437343	-0.785078
Tmem166	Body	chr6:82087072-82097116	-0.783967
Tmem79	Body	chr3:88328301-88338345	-0.782894
4933428G20Rik	Body	chr11:97495472-97505516	-0.782422
Drd4	Body	chr7:141289737-141299781	-0.781905
Tsp50	Body	chr9:110853270-110863314	-0.781212
Yif1b	Body	chr7:29242349-29252393	-0.78089
Myo10	Body	chr15:25776695-25786739	-0.776695
ZBTB45	Body	chr7:13003258-13013302	-0.776528
Zfp358	Body	chr8:3491425-3501469	-0.774736
Foxo3a	Body	chr10:42192812-42202856	-0.774706
Apoe	Body	chr7:19691923-19701967	-0.773524
Il17b	Body	chr18:61687391-61697435	-0.772922
Tcfap2e	Body	chr4:126727667-126737726	-0.772799
Htr7	Body	chr19:36051985-36062030	-0.772303
Slc45a1	Promoter	chr4:150647162-150657206	-0.772247
Zcwpw1	Body	chr5:137783266-137793316	-0.771579
Kcnb1	Body	chr2:167099971-167110015	-0.771338
Zfp316	Body	chr5:143250322-143260366	-0.771046
Asb18	Body	chr1:89988207-89998251	-0.771019
Tmem2	Body	chr19:21787944-21797994	-0.770541
Fcrlb	Body	chr1:170903786-170913832	-0.769922
Srebf2	Downstream	chr15:82202753-82212797	-0.769745
Emx2	Downstream	chr19:59464253-59474297	-0.769625
Pcdhga12	Body	chr18:37761873-37771917	-0.769273
Celsr1	Body	chr15:86028054-86038098	-0.768834
Fbxl8	Body	chr8:105263371-105273415	-0.768176
Pcsk9	Body	chr4:106459238-106469284	-0.767965
chr4:107181957-107182001	Unknown	chr4:107679025-107689069	-0.767764
Slc8a2	Body	chr7:16153995-16164039	-0.76719
chr9:037179345-037179389	Unknown	chr9:37424674-37434718	-0.767172
Zfp319	Body	chr8:95323853-95333897	-0.766422
Gata3	Body	chr2:9869980-9880028	-0.766418
chr8:123285874-123285918	Unknown	chr8:120394897-120404941	-0.766104
Brunol6	Body	chr9:59598376-59608428	-0.765883
chr11:121646480-121646524	Unknown	chr11:121825390-121835434	-0.764798
Icam5	Body	chr9:21032075-21042119	-0.764583
Spred3	Body	chr7:29156860-29166904	-0.764546
B130050I23Rik	Body	chr8:4201716-4211764	-0.763324
Pglyrp2	Body	chr17:32,411,032-32,421,099	-0.763066
Cnnm4	Body	chr1:36467178-36477222	-0.761588
chr15:075862339-075862383	Unknown	chr15:76030084-76040128	-0.760282
chr8:015011837-015011881	Unknown	chr8:15006860-15016904	-0.759955
Htr6	Body	chr4:139069417-139079461	-0.758935
Grin2a	Promoter	chr16:9987514-9997558	-0.758798
Scap	Body	chr9:110376336-110386380	-0.758115
Fut7	Body	chr2:25420866-25430910	-0.757602
Lgr6	Body	chr1:134983109-134993153	-0.757343
Klb	Body	chr5:65374874-65384918	-0.757094
Zfp213	Body	chr17:23553089-23563133	-0.756595
Helt	Body	chr8:46287364-46297408	-0.753875
Tigd5	Body	chr15:75905661-75915705	-0.753751
Pcdha2	Promoter	chr18:36927278-36937328	-0.75372
Pcdhgb8	Promoter	chr18:37751247-37761297	-0.753577
Gpr26	Body	chr7:131962543-131972587	-0.753046
Zbtb20	Body	chr16:43613683-43623729	-0.752878
chr5:101888720-101888764	Unknown	chr5:101643418-101653462	-0.752468
Mmp9	Body	chr2:164944721-164954765	-0.752145
chr13:045090152-045090200	Unknown	chr13:45074180-45084228	-0.750237
chr19:044770931-044770986	Unknown	chr19:44712620-44722675	-0.750186
Relb	Body	chr7:19614599-19624643	-0.749893
Plekhf1	Body	chr7:38216740-38226784	-0.749474
Mycn	Body	chr12:12932387-12942431	-0.748787
Gm996	Body	chr2:25574448-25584492	-0.748321
Dos	Body	chr10:80127184-80137228	-0.74697
1110032A13Rik	Body	chr18:80187854-80197898	-0.746621
Lphn2	Body	chr3:148812850-148822905	-0.746444
Dennd1a	Downstream	chr2:37788746-37798790	-0.745996
Dscaml1	Body	chr9:45667976-45678035	-0.745959
Trim17	Promoter	chr11:58957105-58967149	-0.745589
Pcdh8	Body	chr14:79764754-79774798	-0.745241
D15Wsu169e	Body	chr15:76720111-76730155	-0.745217
Smad6	Body	chr9:63949043-63959090	-0.744151
Ccdc13	Promoter	chr9:121834421-121844465	-0.744035
chr5:119267325-119267369	Unknown	chr5:119001295-119011339	-0.743122
Amn	Body	chr12:111269366-111279410	-0.743112
Rxfp3	Body	chr15:11031401-11041447	-0.740948
Grin2c	Body	chr11:115253268-115263312	-0.740197
chr9:099684571-099684615	Unknown	chr9:99870219-99880263	-0.740158
Cdk5r1	Body	chr11:80472919-80482963	-0.738744
Cdh22	Body	chr2:165137245-165147289	-0.738139
chr9:058539757-058539801	Unknown	chr9:58736620-58746664	-0.738098
Cldn3	Body	chr5:134982205-134992249	-0.737442
Tnfrsf1a	Body	chr6:125356914-125366958	-0.736873
Cyp27a1	Body	chr1:74708825-74718880	-0.736163
Hdac5	Body	chr11:102219994-102230038	-0.736084
chr18:046591041-046591085	Unknown	chr18:46460710-46470754	-0.734719
C230021P08Rik	Body	chr15:99420947-99430991	-0.733901
Wiz	Promoter	chr17:32387674-32397606	-0.733
Dlgap3	Body	chr4:127210038-127220097	-0.732831
chr2:167288818-167288862	Unknown	chr2:167592613-167602657	-0.732694
chr4:135909723-135909767	Unknown	chr4:136632647-136642691	-0.731344
Grm4	Body	chr17:27498068-27508113	-0.730865
Cilp2	Body	chr8:69878360-69888404	-0.73071
Piwil2	Promoter	chr14:70424267-70434311	-0.72946
chr1:005907086-005907130	Unknown	chr1:5912005-5922049	-0.7291
chr10:012631926-012631970	Unknown	chr10:12936730-12946772	-0.728918
Ntsr1	Body	chr2:180495363-180505407	-0.728204
AI595406	Body	chr11:35793021-35803065	-0.727625
Cyp26a1	Promoter	chr19:37682885-37692944	-0.727601
Apba1	Body	chr19:23888868-23898914	-0.726025
BC024868	Downstream	chr7:19518764-19528808	-0.725829
Irx4	Downstream	chr13:73267214-73277262	-0.725578
chr10:069584822-069584870	Unknown	chr10:70184465-70194513	-0.723141
Cdkn2a	Body	chr4:89271916-89281960	-0.722592
AA409316	Body	chr15:75999576-76009620	-0.722481
Lrfn1	Downstream	chr7:28462052-28472096	-0.72217
chr7:140639217-140639261	Unknown	chr7:140782897-140792941	-0.722012
Kcng1	Body	chr2:168258166-168268210	-0.721842
Ppp2r2c	Body	chr5:36865268-36875312	-0.721666
Taf7l	Body	chrX:134470637-134480681	-0.7208
Tmem121	Body	chr12:113184203-113194247	-0.720309
Adamts20	Body	chr15:94398627-94408671	-0.720086
Ncf1	Body	chr5:134217176-134227220	-0.719645
Cbln2	Body	chr18:86708386-86718430	-0.718521
Ush1g	Promoter	chr11:115318702-115328746	-0.718245
Centg3	Body	chr5:24477664-24487708	-0.717088
chr13:031622837-031622881	Unknown	chr13:31610372-31620416	-0.716749
chr1:038154916-038154960	Unknown	chr1:38205370-38215414	-0.716707
Atbf1	Body	chr8:108951958-108962002	-0.716651
Coro6	Body	chr11:77462971-77473015	-0.716452
Zfp536	Body	chr7:37564621-37574671	-0.715376
Syt6	Body	chr3:103570541-103580585	-0.715236
Upf1	Body	chr8:70327117-70337168	-0.714652
Scarf2	Body	chr16:17798538-17808582	-0.714647
Pcdha12	Body	chr18:37017250-37027294	-0.714567
2610027C15Rik	Body	chr4:126144716-126154761	-0.714282
Ccdc102a	Body	chr8:94908716-94918760	-0.711291
chr3:054721657-054721701	Unknown	chr3:54628728-54638772	-0.71124
Nudt12	Promoter	chr17:59008330-59018375	-0.711219
Emx2	Downstream	chr19:59462468-59472519	-0.711217
chr11:102481318-102481362	Unknown	chr11:102660228-102670272	-0.710903
Kiss1r	Body	chr10:79916238-79926282	-0.71022
Oxt	Body	chr2:130571539-130581583	-0.70986
Chst2	Body	chr9:95400588-95410632	-0.70921
Ush1g	Body	chr11:115313782-115323826	-0.709082
Tas1r1	Body	chr4:152027580-152037624	-0.708469
D630040G17Rik	Body	chr8:79107767-79117811	-0.708468
Loxl1	Body	chr9:58307169-58317213	-0.707662
chr17:080282410-080282454	Unknown	chr17:80369084-80379128	-0.707516
chr7:012161692-012161736	Unknown	chr7:13256513-13266557	-0.705039
Atbf1	Body	chr8:108942473-108952517	-0.704931
Trappc5	Body	chr8:3674365-3684411	-0.70474
Lin7b	Body	chr7:45365272-45375316	-0.704658
Jph2	Body	chr2:163371387-163381431	-0.704538
Kbtbd5	Body	chr9:121773404-121783448	-0.704516
Oprd1	Body	chr4:132108947-132118991	-0.704455
chr5:136559978-136560022	Unknown	chr5:136270351-136280395	-0.703891
chr18:046975936-046975986	Unknown	chr18:46845605-46855655	-0.703846
Prph	Body	chr15:99052202-99062246	-0.703391
Wt1	Body	chr2:105126066-105136110	-0.70262
Sall4	Body	chr2:168745486-168755530	-0.702031
Atpbd3	Body	chr7:43670627-43680671	-0.701572
Six1	Downstream	chr12:73030164-73040208	-0.701457
LOC665700	Body	chr2:31309735-31319779	-0.701097
Sin3b	Body	chr8:72745284-72755328	-0.700979
Kcne1l	Body	chrX:142300886-142310930	-0.700828
Emid2	Body	chr5:136877547-136887591	-0.699872
2310014G06Rik	Promoter	chr14:55895464-55905515	-0.699531
Ttc22	Body	chr4:106634393-106644437	-0.699094
chrX:096632122-096632171	Unknown	chrX:100424403-100434452	-0.699041
Klhdc8a	Body	chr1:132294288-132304332	-0.697708
Pcdhga11	Promoter	chr18:37748741-37758788	-0.697497
Ntf5	Body	chr7:45411018-45421062	-0.697181
Caskin1	Body	chr17:24501787-24511831	-0.697162
Efna2	Body	chr10:80181875-80191919	-0.696863
Aire-Dnmt3l	Diverrgent_Promoter	chr10:78038598-78048645	-0.696831
chr4:055501773-055501817	Unknown	chr4:55475673-55485717	-0.695395
Krt7	Body	chr15:101407777-101417821	-0.694468
chr18:080525082-080525126	Unknown	chr18:80358023-80368067	-0.693437
Epha10	Body	chr4:124881049-124891093	-0.693012
Grid2ip	Promoter	chr5:143352869-143362913	-0.692099
Zbtb7c	Body	chr18:76141201-76151245	-0.691784
BC052055	Body	chr16:20586515-20596559	-0.69117
1110013L07Rik	Body	chr3:89182464-89192508	-0.690754
Fbxo46	Promoter	chr7:19113415-19123459	-0.689384
C1ql4	Body	chr15:99082630-99092674	-0.687381
Dysf	Body	chr6:84130174-84140220	-0.687121
Espn	Body	chr4:152121649-152131693	-0.687043
Fut4	Body	chr9:14746556-14756600	-0.686738
Unc13a	Body	chr8:71650173-71660217	-0.686626
Ppp1r11	Downstream	chr17:36938053-36948097	-0.686343
Pthr1	Body	chr9:110722457-110732501	-0.685995
Marveld3	Body	chr8:109943595-109953651	-0.684482
Cacna1i	Body	chr15:80283344-80293388	-0.684352
Fbln2	Body	chr6:91207934-91217978	-0.683941
Kcnq4	Body	chr4:120693311-120703358	-0.682113
Dlk1	Body	chr12:109455048-109465095	-0.682068
6430526N21Rik	Body	chr7:5026484-5036528	-0.680383
Akt1s1	Body	chr7:44847633-44857677	-0.678546
Rem1	Body	chr2:152629671-152639715	-0.678468
Oplah	Downstream	chr15:76290099-76300144	-0.678311
Grm5	Body	chr7:88125440-88135484	-0.677568
Syk	Body	chr13:52633343-52643387	-0.676517
Tsnax	Promoter	chr8:125007846-125017890	-0.676403
Cckbr	Body	chr7:105430349-105440393	-0.673943
C77080	Body	chr4:129219293-129229337	-0.673836
Kcnab3	Body	chr11:69327301-69337347	-0.673692
Ywhag	Body	chr5:135906496-135916540	-0.672635
Sh2b2	Body	chr5:136227229-136237273	-0.6725
chr7:078756239-078756283	Unknown	chr7:78877726-78887770	-0.67211
Zfp36l1	Body	chr12:80104991-80115035	-0.671982
Zfpm1	Body	chr8:122330979-122341033	-0.671791
Kifc2	Body	chr15:76661982-76672026	-0.670767
chr12:108364985-108365029	Unknown	chr12:107912178-107922222	-0.670505
Kcns1	Body	chr2:164163585-164173629	-0.670306
Cdh23	Body	chr10:60681174-60691218	-0.670128
chr1:091773008-091773052	Unknown	chr1:89936837-89946881	-0.670032
Spire2	Body	chr8:123349292-123359336	-0.669035
Rhcg	Body	chr7:79612544-79622588	-0.669021
Zfp574	Body	chr7:25077030-25087074	-0.668655
Pde4a	Body	chr9:21179485-21189529	-0.668546
Zfp444	Body	chr7:6184985-6195029	-0.668155
Il4ra	Downstream	chr7:125576486-125586530	-0.667682
Slc9a3	Downstream	chr13:74162084-74172129	-0.667306
Lhx3	Promoter	chr2:26201870-26211915	-0.666753
chr8:120322875-120322919	Unknown	chr8:117431898-117441942	-0.666171
Disp2	Body	chr2:118785965-118796009	-0.665946
Dlx4	Body	chr11:95138395-95148439	-0.665704
chr5:077933196-077933240	Unknown	chr5:76853421-76863465	-0.66485
Tdrkh	Body	chr3:94408533-94418577	-0.664723
Rasip1	Body	chr7:45627322-45637368	-0.66414
Ssbp4	Body	chr8:70593727-70603774	-0.664002
Klhl14	Body	chr18:21646701-21656748	-0.663709
Nkx6-2	Promoter	chr7:139580195-139590239	-0.662462
En1	Body	chr1:120602352-120612403	-0.662311
Centg1	Body	chr10:127086862-127096906	-0.662066
Slc16a8	Body	chr15:79247677-79257721	-0.662044
Ppm1h	Body	chr10:122797596-122807640	-0.661261
B3gnt3	Body	chr8:71688609-71698653	-0.660173
Zfp423	Body	chr8:87657680-87667724	-0.659593
Urm1	Downstream	chr2:29841481-29851525	-0.659077
Ptpru	Body	chr4:131814700-131824754	-0.658172
E030018N11Rik	Body	chr7:118485709-118495753	-0.656814
Adcy5	Body	chr16:35152002-35162046	-0.656043
Nrtn	Body	chr17:56746909-56756953	-0.656033
Kcng1	Body	chr2:168264118-168274162	-0.654905
1700067K01Rik	Body	chr8:83996875-84006921	-0.654198
Mgat3	Body	chr15:80207423-80217476	-0.653026
Rhbdl1	Promoter	chr17:25832235-25842279	-0.652718
Zfp213	Downstream	chr17:23542115-23552159	-0.652581
Efna3	Body	chr3:89311673-89321724	-0.651155
Myo7a	Body	chr7:98106573-98116617	-0.650616
A830091I15Rik	Body	chr11:78483106-78493151	-0.650183
1200009I06Rik	Body	chr12:111421170-111431215	-0.648718
Allc	Downstream	chr12:28547217-28557261	-0.64855
1600002O04Rik	Body	chr12:108313674-108323718	-0.648408
Dbx2	Body	chr15:95649637-95659681	-0.647805
Kcnf1	Body	chr12:17171096-17181140	-0.647467
2610204M08Rik	Body	chr12:112595327-112605374	-0.646725
Stox2	Body	chr8:47188608-47198661	-0.646116
Sod3	Body	chr5:52363673-52373717	-0.643465
Nr2f6	Body	chr8:71371273-71381317	-0.643114
Speg	Body	chr1:75384088-75394132	-0.642456
Zbtb7a	Body	chr10:81140041-81150085	-0.641573
Jph4	Body	chr14:55108789-55118833	-0.641496
Nfatc4	Body	chr14:55821931-55831975	-0.641228
Tmprss9	Body	chr10:80893315-80903360	-0.64087
Slc6a5	Body	chr7:49907321-49917365	-0.639962
Kcnk3	Body	chr5:30617559-30627603	-0.639929
Rnf4	Promoter	chr5:34322285-34332329	-0.639922
Rkhd4	Body	chr3:88532067-88542111	-0.639459
chr4:153646312-153646365	Unknown	chr4:154797512-154807565	-0.63924
EG622408	Body	chr13:112994025-113004069	-0.63788
Rasd1	Body	chr11:59959218-59969262	-0.637858
1700125D06Rik	Body	chr4:129486434-129496478	-0.636973
1810008K16Rik	Downstream	chr5:108770117-108780162	-0.636705
Runx3	Body	chr4:135170698-135180742	-0.635964
Hsf5	Body	chr11:87612196-87622240	-0.635806
Nyx	Body	chrX:13481735-13491779	-0.634747
Map3k10	Body	chr7:27653509-27663553	-0.634632
Nrxn1	Body	chr17:91083773-91093817	-0.634027
chr12:106336632-106336676	Unknown	chr12:105930582-105940626	-0.630965
Zfp46	Body	chr4:136285969-136296013	-0.63043
2010001J22Rik	Body	chr15:89373656-89383700	-0.629981
Irgc1	Body	chr7:24428304-24438348	-0.62977
Pfn3	Body	chr13:55410075-55420119	-0.629238
Ehbp1l1	Body	chr19:5711486-5721534	-0.629007
Mpst	Body	chr15:78405647-78415691	-0.627968
Slc25a29	Body	chr12:108822295-108832339	-0.626811
Dpp6	Body	chr5:26812940-26822984	-0.626808
Has1	Body	chr17:17845436-17855480	-0.626588
Pard6b	Body	chr2:168093953-168103997	-0.625508
Amn	Body	chr12:111266907-111276951	-0.625115
Tmem118	Body	chr5:118232350-118242394	-0.62485
Paqr9	Body	chr9:95555884-95565935	-0.624044
Abhd8	Body	chr8:71456936-71466980	-0.623542
Papln	Body	chr12:83767158-83777202	-0.623516
Pdyn	Body	chr2:129683311-129693355	-0.623404
Tbxa2r	Body	chr10:81328217-81338261	-0.622755
chr11:058952217-058952261	Unknown	chr11:59131022-59141066	-0.622515
5430407P10Rik	Body	chr2:6095991-6106035	-0.621618
Extl3	Body	chr14:65071528-65081575	-0.621585
BC025575	Body	chr11:102433803-102443851	-0.620369
Dazap2	Promoter	chr15:100609702-100619751	-0.620263
Vwa1	Body	chr4:155765804-155775848	-0.619352
Trim7	Downstream	chr11:48844699-48854743	-0.618749
chr4:136790808-136790852	Unknown	chr4:137513732-137523776	-0.617835
Cacna1b	Body	chr2:24674538-24684582	-0.615738
chr17:025796063-025796107	Unknown	chr17:26063463-26073507	-0.614254
A830007P12Rik	Body	chr2:25190809-25200853	-0.613172
Slit3	Body	chr11:35703056-35713100	-0.612508
Dnajb3-Ugt1a1	Diverrgent_Promoter	chr1:88200776-88210820	-0.6121
Prtn3	Body	chr10:79877351-79887395	-0.611859
Chd5	Promoter	chr4:152333395-152343439	-0.609619
chr3:127687759-127687803	Unknown	chr3:127690737-127700781	-0.6095
Panx2	Body	chr15:89063271-89073323	-0.609407
Lrp8	Body	chr4:107841601-107851645	-0.608819
Rasl12	Promoter	chr9:65386324-65396368	-0.608788
chr5:120563346-120563390	Unknown	chr5:120297729-120307773	-0.608696
chr2:128730900-128730944	Unknown	chr2:129034459-129044503	-0.607951
Kcnk4	Body	chr19:6921321-6931365	-0.607615
Pax1	Body	chr2:147361082-147371126	-0.607375
Plek2	Body	chr12:78901893-78911937	-0.607373
chr10:042709828-042709872	Unknown	chr10:43016413-43026457	-0.606556
chr6:125047988-125048032	Unknown	chr6:125077369-125087413	-0.606194
2700081O15Rik	Body	chr19:7418734-7428783	-0.605965
Arhgap27	Body	chr11:103329146-103339190	-0.60596
chr17:069875543-069875587	Unknown	chr17:69965641-69975685	-0.602665
Cdh15	Downstream	chr8:122865774-122875818	-0.601858
Phox2a	Body	chr7:101815997-101826041	-0.601628
Isyna1	Body	chr8:70590236-70600280	-0.600872
Ppp1r3d	Body	chr2:178408788-178418832	-0.599572
Ptprs	Body	chr17:56469354-56479398	-0.59854
Lamc3	Body	chr2:31882520-31892564	-0.597895
Gata4	Promoter	chr14:63246783-63256833	-0.597145
Oxtr	Promoter	chr6:112484824-112494868	-0.597073
AI464131	Body	chr4:41494437-41504481	-0.596267
chr14:056645810-056645855	Unknown	chr14:57686700-57696745	-0.596246
Foxi2	Body	chr7:135405802-135415846	-0.595052
Kif1a	Body	chr1:93095707-93105751	-0.59391
Frmd4a	Body	chr2:4599074-4609118	-0.59247
Npb	Body	chr11:120603881-120613925	-0.590943
App	Body	chr16:85075277-85085324	-0.589698
Degs2	Body	chr12:108696904-108706948	-0.589449
Cdr2l	Body	chr11:115389000-115399044	-0.589246
Gpr124	Body	chr8:27116724-27126768	-0.586847
chr7:099499773-099499817	Unknown	chr7:99620690-99630734	-0.584871
Runx1	Body	chr16:92601064-92611108	-0.583987
chr4:133345109-133345153	Unknown	chr4:134068033-134078077	-0.583213
Eppk1	Promoter	chr15:76176970-76187014	-0.582525
Ttc22	Body	chr4:106618010-106628054	-0.582399
chr19:044728054-044728108	Unknown	chr19:44669743-44679797	-0.581212
chr11:116314937-116314981	Unknown	chr11:116493847-116503891	-0.579509
Ltbp3	Body	chr19:5740622-5750666	-0.578101
chr12:005236270-005236315	Unknown	chr12:5205262-5215307	-0.577496
Trim52	Body	chr14:106101719-106111763	-0.577379
Fbxl10	Body	chr5:122947565-122957609	-0.576626
Tmtc1	Body	chr6:148349763-148359807	-0.575895
Llgl2	Downstream	chr11:115854113-115864157	-0.573128
chr4:153185633-153185677	Unknown	chr4:154336833-154346877	-0.572798
Rps6ka4	Body	chr19:6826546-6836596	-0.572788
Plec1	Promoter	chr15:76227292-76237337	-0.571853
Ptger1	Body	chr8:83663361-83673405	-0.570459
BC022651	Body	chr7:4702412-4712456	-0.569714
Armet	Downstream	chr9:106880957-106891001	-0.567465
1200009I06Rik	Body	chr12:111418997-111429043	-0.567169
Pcdha10	Promoter	chr18:36994978-37005022	-0.56712
Ankrd25	Body	chr9:21790601-21800645	-0.565858
Gja12	Body	chr11:59172296-59182340	-0.564755
Irgq	Body	chr7:24528867-24538911	-0.564029
2410025L10Rik	Body	chr5:110373453-110383503	-0.563723
chr1:155967746-155967790	Unknown	chr1:154200528-154210572	-0.56301
Edg6	Body	chr10:81494599-81504643	-0.562818
Dapk3	Downstream	chr10:81189692-81199742	-0.562076
Ptprs	Body	chr17:56424118-56434163	-0.561255
Piwil1	Body	chr5:128731361-128741405	-0.560163
Rbpjl	Promoter	chr2:164395558-164405838	-0.559274
chr18:036059568-036059620	Unknown	chr18:35928594-35938646	-0.557685
Zfp629	Body	chr7:127606511-127616555	-0.554107
Zfp689	Body	chr7:127439622-127449666	-0.551034
Hic1	Body	chr11:75161031-75171075	-0.549056
Ephb2	Body	chr4:136689087-136699131	-0.548644
Ndufa13	Promoter	chr8:69897914-69907958	-0.54728
Espnl	Body	chr1:91340725-91350769	-0.545527
LOC546519	Body	chr11:117855812-117865856	-0.545
Spata20	Promoter	chr11:94481111-94491155	-0.543695
Scn8a	Downstream	chr15:101049387-101059431	-0.542859
Rtn2	Body	chr7:19288197-19298241	-0.542024
Ahdc1	Body	chr4:133056805-133066851	-0.541521
Nr1h2	Body	chr7:44547408-44557452	-0.537614
Adprh	Body	chr16:38442535-38452579	-0.536437
Ctnna3	Body	chr10:63578890-63588942	-0.536258
Tsc22d1	Body	chr14:76411493-76421537	-0.53025
Gtrgeo22	Body	chr10:79670905-79680949	-0.53025
Mesdc1	Body	chr7:83877739-83887783	-0.528068
Tcfap2b	Body	chr1:19209272-19219316	-0.527403
B3gnt3	Body	chr8:71696707-71706751	-0.527176
Slc5a1	Body	chr5:33099643-33109687	-0.525875
Ntrk2	Body	chr13:58803833-58813877	-0.524488
Foxp4	Body	chr17:47899569-47909614	-0.523411
Irf4	Body	chr13:30745646-30755690	-0.522522
Sbk1	Body	chr7:126287788-126297832	-0.521876
Hsd17b1	Body	chr11:101074907-101084951	-0.518483
Spata22	Body	chr11:73324807-73334851	-0.509821
Galr2	Body	chr11:116278526-116288570	-0.503974
Gtpbp3	Promoter	chr8:71476220-71486264	-0.499984
Mycs	Body	chrX:5463838-5473882	-0.499304
Pqlc1	Downstream	chr18:80290779-80300823	-0.498443
Scarf2	Body	chr16:17801983-17812027	-0.496737
Sema3b	Body	chr9:107594056-107604100	-0.49652
D430041B17Rik	Body	chr7:4825123-4835167	-0.495089
Zfp710	Body	chr7:80076977-80087026	-0.468216
Increased Methylation
Ethe1/Zfp575	Promoter/Inside	chr7:24580990-24591034	2.08474
2810429I04Rik	Inside	chr13:3473530-3483574	1.82355
Miip/Fv1	Divergent_Promoter	chr4:147863702-147873761	1.58189
AK180540	mRNA	chr10:78014129-78024173	1.58142
Zfp869	Promoter	chr8:69711942-69721989	1.4373
Arhgef25	Promoter	chr10:127184959-127195003	1.40149
Zfp872	Promoter	chr9:22183260-22193304	1.29394
Ogfod2	Inside	chr5:124107527-124117571	1.18771
RN45s	Inside	chr17:39841644-39851688	1.14891
Ppfia3	Promoter	chr7:45334663-45344707	1.0864
Atxnil	Promoter	chr8:109732857-109742901	1.03571
AK172441	mRNA	chr5:33438369-33448413	0.889341
AK131965	mRNA	chr13:65255097-65265142	0.834628
Ttll4	Inside	chr1:74657042-74667086	0.826984
Dnmt1	Promoter	chr9:20947883-20957927	0.770355
Epb4.1	Inside	chr4:132043961-132054005	0.745778
Ethe1	Downstream	chr7:24606458-24616502	0.743422
Gphn	Inside	chr12:78221866-78231910	0.733105
Tcp11	Promoter	chr17:28075628-28085672	0.721777
Matn1	Inside	chr4:130945228-130955275	0.710827
Dhrsx	Promoter	chr4_GL456216_random:30468-40512	0.674684
Golim4	Inside	chr3:75942035-75952092	0.67042
Klhl28/Fam178b	Promoter	chr12:64961559-64971607	0.668881
Dcpp3	Downstream	chr17:23919938-23929982	0.635005
Islr2	Promoter	chr9:58197060-58207111	0.63417
Card10	Inside	chr15:78794357-78804401	0.612499
Reep6	Inside	chr10:80330617-80340661	0.608839
Zfp414	Inside	chr17:33624242-33634286	0.598079
Atf4	Inside	chr15:80251028-80261072	0.589142
Dpysl2	Inside	chr14:66862764-66872808	0.56819
Ap1s3	Promoter	chr1:79666950-79676995	0.55758
Eppk1	Promoter	chr15:76174497-76184541	0.553571
Syt7	Inside	chr19:10421384-10431428	0.548873
Lrrc8d	Inside	chr5:105727409-105737453	0.536499
Polrmt	Inside	chr10:79731157-79741215	0.516776
Rhox13	Promoter	chrX:38116233-38126277	0.511065
Cdh3	Promoter	chr8:106502987-106513031	0.509367
Gm323	Inside	chr17:45542140-45552184	0.505512
Ttc17	Promoter	chr2:94401769-94411813	0.50468
Apc2	Inside	chr10:80310525-80320569	0.501319
Top1	Inside	chr2:160641105-160651149	0.496295
Mfap2	Inside	chr4:141005801-141015845	0.491312
Dysf	Inside	chr6:84130769-84140813	0.475579
Titf1	Inside	chr12:56531679-56541730	0.474893
Raet1a	Promoter	chr10:22146637-22156681	0.455333
Srrm2	Inside	chr17:23815022-23825066	0.45393
Csf2ra	Inside	chr19:61220518-61230562	0.448644
Zfp579	Inside	chr7:4989326-4999370	0.445878
Lmtk2	Inside	chr5:144168721-144178765	0.441729
Ptgfrn	Inside	chr3:101072326-101082371	0.439421
Dlgap3	Inside	chr4:127228731-127238775	0.43565
Gal3st3	Inside	chr19:5302061-5312105	0.429984
Alx4	Inside	chr2:93641114-93651159	0.426453
Prkcq	Inside	chr2:11285382-11295426	0.417652
Zfp398	Inside	chr6:47861722-47871766	0.414291
Atbf1	Inside	chr8:108946263-108956310	0.413127
Lrrc8a	Inside	chr2:30251293-30261339	0.409578
Scn1b	Inside	chr7:31120209-31130253	0.409298
Trrap	Inside	chr5:144846297-144856341	0.409224
Fat1	Inside	chr8:45019207-45029259	0.390022
Cdc42bpg	Inside	chr19:6315770-6325814	0.385847
Scn4a	Inside	chr11:106315868-106325919	0.384646
Foxp4	Inside	chr17:47919407-47929451	0.382818
Xist/Tsix	Inside	chrX:103477361-103487414	0.373483
Extl3	Inside	chr14:65072786-65082837	0.352013
Lrrc4b	Inside	chr7:44456536-44466580	0.345547
Tmem125	Inside	chr4:118537103-118547147	0.340141
Chd5	Inside	chr4:152358453-152368497	0.330786
Gadd45g	Promoter	chr13:51841051-51851095	0.327971
Wdfy3	Inside	chr5:101877591-101887635	0.310799
