# Supplementary material for: Transient DNMT1 suppression reveals hidden heritable marks in the genome
Source: Nucleic Acids Res. 2015 Jan 10;43(3):1485–97. doi: 10.1093/nar/gku1386 (PMC4330356; doi:10.1093/nar/gku1386)
Supplement: SUPPLEMENTARY DATA [file supp_gku1386_nar-01920-v-2014-File012.xlsx]

## Sheet: Loss methylation Control vs d0
RRBS identified tiles revealing loss of methylation following the inactivation of Dnmt1 in Control vs d0 Dnmt1tet/tet ES cells
PeakID (cmd=dmr_results/No_Dox_vs_D0/hypo.pertile.20.percent mm10 -gsize mm10)	Peak Score
chr19.24253201.24253300	-20.007
chr7.5441901.5442000	-20.0073
chr13.108043301.108043400	-20.0079
chr4.149049501.149049600	-20.0085
chr8.77536601.77536700	-20.0089
chr15.29984401.29984500	-20.01
chr3.87540801.87540900	-20.0129
chr4.46601101.46601200	-20.0148
chr8.124416601.124416700	-20.015
chr15.20499101.20499200	-20.0155
chr9.62102201.62102300	-20.0176
chr7.118706301.118706400	-20.0178
chr15.88732701.88732800	-20.0184
chr8.122677301.122677400	-20.0211
chr7.141269301.141269400	-20.0213
chrY.10643801.10643900	-20.0214
chr10.77650501.77650600	-20.0234
chrY.90742901.90743000	-20.0244
chr3.87756601.87756700	-20.0246
chr8.45333501.45333600	-20.0252
chr12.6235101.6235200	-20.0256
chr8.91423301.91423400	-20.0264
chr10.81333101.81333200	-20.0266
chr1.56980801.56980900	-20.0266
chr3.45579101.45579200	-20.0267
chr1.88840301.88840400	-20.0273
chr3.90464701.90464800	-20.0274
chr14.70429201.70429300	-20.0321
chr1.179918401.179918500	-20.0324
chr10.79977301.79977400	-20.0335
chr7.116763101.116763200	-20.0336
chr17.47410201.47410300	-20.0342
chr6.93678301.93678400	-20.0361
chr5.146585901.146586000	-20.0369
chr15.65716201.65716300	-20.037
chr13.120046801.120046900	-20.0371
chr4.129294201.129294300	-20.0381
chr1.90914901.90915000	-20.0394
chr12.56536801.56536900	-20.0431
chr2.73085901.73086000	-20.0433
chr14.63743401.63743500	-20.045
chr5.118027001.118027100	-20.0459
chr3.95681601.95681700	-20.0471
chr14.61598801.61598900	-20.0477
chr7.118850701.118850800	-20.048
chr9.67495601.67495700	-20.0494
chr10.75853501.75853600	-20.0494
chr4.50380701.50380800	-20.0495
chrX.11492201.11492300	-20.0496
chr16.81747901.81748000	-20.05
chr8.27224301.27224400	-20.0507
chr19.43889401.43889500	-20.0517
chr5.116083201.116083300	-20.052
chr9.63973801.63973900	-20.0533
chr5.99857301.99857400	-20.0537
chr16.85899801.85899900	-20.0549
chr6.72539101.72539200	-20.0575
chr19.3206001.3206100	-20.0588
chr17.71184501.71184600	-20.0597
chr7.80387201.80387300	-20.0615
chr10.81655101.81655200	-20.0634
chr6.122356201.122356300	-20.0636
chr17.45026901.45027000	-20.0638
chr10.80668901.80669000	-20.0638
chr13.107073001.107073100	-20.0647
chr9.103230701.103230800	-20.0654
chr11.11287801.11287900	-20.0654
chr1.92911701.92911800	-20.0658
chr19.30185901.30186000	-20.0665
chr3.99885301.99885400	-20.067
chr14.92943901.92944000	-20.0672
chr16.20707401.20707500	-20.069
chr11.97030701.97030800	-20.0691
chr2.181212301.181212400	-20.0703
chr15.15530501.15530600	-20.0716
chrX.57543401.57543500	-20.0753
chr7.29212601.29212700	-20.0787
chr9.110653201.110653300	-20.0793
chr17.46468001.46468100	-20.0799
chr4.155172801.155172900	-20.0801
chr15.5242701.5242800	-20.0805
chr5.80457801.80457900	-20.0816
chr12.24895701.24895800	-20.0826
chr14.17320901.17321000	-20.0831
chr13.43580001.43580100	-20.0837
chr14.43622301.43622400	-20.084
chr11.50132001.50132100	-20.0865
chr11.60956301.60956400	-20.0865
chr12.105963401.105963500	-20.0867
chr14.55702801.55702900	-20.0869
chr5.149117901.149118000	-20.0884
chr17.83276701.83276800	-20.0887
chr8.10438801.10438900	-20.0893
chr10.79784301.79784400	-20.0893
chr1.167690201.167690300	-20.09
chr2.166489101.166489200	-20.0906
chr1.169747601.169747700	-20.0913
chr13.56815601.56815700	-20.0953
chr9.114853701.114853800	-20.0957
chr5.121008901.121009000	-20.097
chr4.47093601.47093700	-20.098
chr18.84103701.84103800	-20.1006
chr17.23605701.23605800	-20.1008
chr8.11182901.11183000	-20.1009
chr8.9551401.9551500	-20.1017
chr12.60470601.60470700	-20.1023
chr5.143122101.143122200	-20.1026
chr4.27888401.27888500	-20.103
chr17.34838001.34838100	-20.1062
chr12.86211301.86211400	-20.107
chr4.142067601.142067700	-20.1084
chr9.31859001.31859100	-20.1091
chr18.68329101.68329200	-20.1099
chr17.14076001.14076100	-20.1106
chr17.93289401.93289500	-20.111
chrX.143064001.143064100	-20.1154
chr7.82812901.82813000	-20.1157
chr15.100613501.100613600	-20.117
chr11.99120601.99120700	-20.1173
chr3.19060301.19060400	-20.1188
chr8.36104001.36104100	-20.1199
chr1.54925401.54925500	-20.1214
chr14.64601801.64601900	-20.122
chr4.141942601.141942700	-20.1227
chr8.37554301.37554400	-20.1238
chr2.93646901.93647000	-20.1249
chr9.53896001.53896100	-20.1258
chr17.29305501.29305600	-20.127
chr3.104789901.104790000	-20.1274
chr2.70780701.70780800	-20.1295
chr5.64093601.64093700	-20.1297
chr14.106721201.106721300	-20.1307
chr8.117578001.117578100	-20.1338
chr6.140536901.140537000	-20.1343
chrX.12467401.12467500	-20.1353
chr9.44711601.44711700	-20.1357
chr14.54234001.54234100	-20.1358
chr3.92024801.92024900	-20.1373
chr4.149073801.149073900	-20.1376
chr15.101929701.101929800	-20.1377
chr2.154645701.154645800	-20.1379
chr4.44555401.44555500	-20.1384
chr1.18659101.18659200	-20.1396
chr3.96475001.96475100	-20.1397
chr5.24482501.24482600	-20.14
chr11.54267101.54267200	-20.1406
chr12.49192901.49193000	-20.1413
chr14.34590901.34591000	-20.1421
chr17.28905601.28905700	-20.1424
chr2.168282001.168282100	-20.1439
chr4.57772801.57772900	-20.1449
chr14.67231401.67231500	-20.1449
chr5.4943801.4943900	-20.1461
chr4.106856301.106856400	-20.1465
chr14.68277801.68277900	-20.1467
chr7.64424601.64424700	-20.1496
chr19.28967901.28968000	-20.1511
chr5.140649001.140649100	-20.1515
chr10.79990501.79990600	-20.1543
chr17.94536101.94536200	-20.1544
chr10.52704801.52704900	-20.1546
chr8.113636301.113636400	-20.1555
chr4.133070601.133070700	-20.1564
chr4.133061401.133061500	-20.1565
chr1.75429201.75429300	-20.1592
chr17.48586101.48586200	-20.1603
chr19.45741201.45741300	-20.1606
chr9.23608501.23608600	-20.1614
chr3.101551601.101551700	-20.1632
chr9.107723501.107723600	-20.1639
chr5.120454801.120454900	-20.164
chr7.108494701.108494800	-20.1662
chr13.55837201.55837300	-20.1677
chr7.41798001.41798100	-20.1689
chr15.99426001.99426100	-20.1704
chr14.59624501.59624600	-20.1717
chr5.104467001.104467100	-20.1717
chr10.128645101.128645200	-20.1734
chr5.28124601.28124700	-20.1735
chr8.34815501.34815600	-20.1748
chr12.93920601.93920700	-20.175
chr14.65344601.65344700	-20.1758
chr17.56469901.56470000	-20.1774
chr9.14751301.14751400	-20.1805
chr19.29367501.29367600	-20.1812
chr15.101269901.101270000	-20.1815
chr10.128516101.128516200	-20.1839
chr2.59383001.59383100	-20.185
chr7.25376401.25376500	-20.1863
chr12.19246901.19247000	-20.1869
chr5.96292701.96292800	-20.1903
chr9.44646201.44646300	-20.1905
chr2.27378301.27378400	-20.191
chr9.51279401.51279500	-20.1913
chr1.93177101.93177200	-20.192
chr4.109975101.109975200	-20.1931
chr4.16309101.16309200	-20.1933
chr2.110346101.110346200	-20.194
chrX.6779701.6779800	-20.1945
chr1.171113701.171113800	-20.1948
chr16.13130101.13130200	-20.197
chr3.122473901.122474000	-20.1978
chr7.13990101.13990200	-20.1983
chr4.115964201.115964300	-20.1984
chr4.47093801.47093900	-20.199
chr11.47428401.47428500	-20.2018
chr13.108796301.108796400	-20.2033
chr8.46525701.46525800	-20.2056
chr2.180277001.180277100	-20.2068
chr7.110124501.110124600	-20.2098
chr1.54925301.54925400	-20.2105
chr8.79189701.79189800	-20.2111
chr5.129161301.129161400	-20.2116
chr8.12467801.12467900	-20.2126
chr1.193509501.193509600	-20.2126
chr2.162948201.162948300	-20.2128
chr12.112171201.112171300	-20.2132
chr17.56515601.56515700	-20.2139
chr4.51831301.51831400	-20.2143
chr13.24786301.24786400	-20.2145
chr2.59383101.59383200	-20.2151
chr10.80313801.80313900	-20.2166
chr7.19523501.19523600	-20.2169
chrX.161062401.161062500	-20.2178
chr5.58926001.58926100	-20.2181
chr6.119330901.119331000	-20.2191
chr4.134660201.134660300	-20.2195
chr16.10081501.10081600	-20.2206
chr13.76064801.76064900	-20.2255
chr17.16410901.16411000	-20.2269
chr5.139659501.139659600	-20.2269
chr2.58722601.58722700	-20.2272
chr5.50113801.50113900	-20.2311
chr9.121149101.121149200	-20.2319
chr19.54047601.54047700	-20.2319
chr2.153420601.153420700	-20.2352
chr1.62648801.62648900	-20.2371
chr8.17190301.17190400	-20.2418
chr5.144098801.144098900	-20.2423
chr2.163464601.163464700	-20.2446
chr8.36146901.36147000	-20.2452
chr18.33635201.33635300	-20.2471
chr12.110845901.110846000	-20.2472
chr5.37817801.37817900	-20.2483
chr2.33575701.33575800	-20.2491
chr16.37676201.37676300	-20.2499
chr2.160824901.160825000	-20.2506
chr5.114982201.114982300	-20.251
chr3.88548501.88548600	-20.2521
chr12.48340301.48340400	-20.2521
chr11.120048301.120048400	-20.2531
chr6.133838301.133838400	-20.2539
chr2.123880201.123880300	-20.2547
chrX.67013901.67014000	-20.2551
chr2.163611501.163611600	-20.2567
chr7.137315901.137316000	-20.2567
chr8.67036301.67036400	-20.2573
chr18.42685901.42686000	-20.2579
chr14.54935301.54935400	-20.2657
chr10.8545001.8545100	-20.2664
chr14.91677301.91677400	-20.2682
chr8.12006701.12006800	-20.2694
chr10.81332301.81332400	-20.2694
chr19.5082001.5082100	-20.2702
chr11.120270001.120270100	-20.2715
chr7.76833301.76833400	-20.2726
chr19.6171401.6171500	-20.2757
chr2.29879601.29879700	-20.2778
chr15.51111701.51111800	-20.2784
chr5.117374001.117374100	-20.2793
chr4.115918001.115918100	-20.2852
chr1.147989401.147989500	-20.2858
chr5.120210901.120211000	-20.2891
chr11.52032601.52032700	-20.2918
chr15.103314301.103314400	-20.2918
chr4.149160001.149160100	-20.2933
chr17.76608401.76608500	-20.2947
chr6.102667101.102667200	-20.2957
chr6.39574901.39575000	-20.2983
chr8.60319601.60319700	-20.2988
chr7.49709701.49709800	-20.2997
chr11.52764101.52764200	-20.3003
chr16.43577701.43577800	-20.3014
chr6.100538701.100538800	-20.3027
chr10.81385701.81385800	-20.3033
chr4.148926401.148926500	-20.3041
chr8.84012901.84013000	-20.307
chr8.89245301.89245400	-20.3082
chr12.84211901.84212000	-20.31
chr1.167690301.167690400	-20.3106
chr14.86940601.86940700	-20.3114
chr15.76180601.76180700	-20.3119
chr14.6556601.6556700	-20.312
chr18.61015201.61015300	-20.3125
chr10.111408501.111408600	-20.3125
chr9.95269201.95269300	-20.3125
chr12.112143101.112143200	-20.3127
chr1.27276601.27276700	-20.3128
chr2.169099901.169100000	-20.3129
chr19.55896601.55896700	-20.3131
chr7.88130001.88130100	-20.3152
chr12.85218901.85219000	-20.3187
chr4.148735001.148735100	-20.3205
chr11.101459001.101459100	-20.323
chr8.45179201.45179300	-20.3265
chr11.105988501.105988600	-20.3303
chr7.45518601.45518700	-20.3309
chr9.42462101.42462200	-20.3333
chr5.128606801.128606900	-20.334
chr14.51008001.51008100	-20.3348
chr4.139346401.139346500	-20.3354
chr6.140281101.140281200	-20.3387
chr4.40227601.40227700	-20.3399
chr7.12673101.12673200	-20.3407
chr18.60653901.60654000	-20.3411
chr5.123324501.123324600	-20.3414
chr5.102651201.102651300	-20.3421
chr2.67939301.67939400	-20.3443
chr1.170451901.170452000	-20.3451
chr12.108266101.108266200	-20.3459
chrX.98583501.98583600	-20.3463
chr11.120629701.120629800	-20.3469
chr7.14086801.14086900	-20.3487
chr15.100666501.100666600	-20.3488
chr12.11031701.11031800	-20.349
chr17.7867301.7867400	-20.3496
chr3.148817701.148817800	-20.3496
chr6.115538801.115538900	-20.3498
chr7.27445901.27446000	-20.3502
chr15.102362801.102362900	-20.3536
chr9.24952601.24952700	-20.3564
chr7.16472301.16472400	-20.3593
chr3.88548601.88548700	-20.3612
chr7.107951701.107951800	-20.362
chr10.81425501.81425600	-20.3636
chr17.28008001.28008100	-20.3645
chr4.119974601.119974700	-20.3647
chr8.104091501.104091600	-20.3702
chr8.110805701.110805800	-20.3704
chr5.33529301.33529400	-20.3704
chr17.65744201.65744300	-20.371
chr7.112699601.112699700	-20.3718
chr11.101265201.101265300	-20.3727
chr7.29138201.29138300	-20.3728
chr7.79553101.79553200	-20.373
chr10.93846001.93846100	-20.3732
chr12.61154601.61154700	-20.3741
chr1.63836101.63836200	-20.3751
chr1.5046601.5046700	-20.377
chr11.85976701.85976800	-20.3783
chr7.4921001.4921100	-20.3801
chr3.104441901.104442000	-20.3803
chr12.74926701.74926800	-20.3804
chr19.43848001.43848100	-20.3822
chr4.9859301.9859400	-20.3825
chr10.121227901.121228000	-20.3828
chr11.18232101.18232200	-20.3834
chr5.123381901.123382000	-20.3869
chr4.153496801.153496900	-20.388
chr6.26961001.26961100	-20.389
chr13.71428501.71428600	-20.3894
chr5.106561001.106561100	-20.3902
chr18.37722001.37722100	-20.3903
chr2.105673701.105673800	-20.3908
chr17.26089601.26089700	-20.3921
chr10.64785401.64785500	-20.3965
chr5.138821401.138821500	-20.3967
chr11.116937501.116937600	-20.3974
chr17.46299501.46299600	-20.4004
chr7.29291201.29291300	-20.4025
chr5.147826001.147826100	-20.4028
chr9.107526401.107526500	-20.404
chr4.126463701.126463800	-20.404
chr5.113014901.113015000	-20.4054
chr12.117152301.117152400	-20.4055
chr5.107899401.107899500	-20.4059
chr19.43665701.43665800	-20.4061
chr7.139972701.139972800	-20.4066
chr8.85701301.85701400	-20.4082
chr11.117311301.117311400	-20.4112
chr8.20837901.20838000	-20.4116
chr3.129025801.129025900	-20.4118
chr4.15289101.15289200	-20.4122
chr15.97339401.97339500	-20.4128
chr11.86056101.86056200	-20.4158
chr2.125723001.125723100	-20.4166
chr13.120046701.120046800	-20.4167
chr11.104157701.104157800	-20.421
chr5.96119601.96119700	-20.4212
chr14.28620401.28620500	-20.4225
chr15.97361001.97361100	-20.4241
chr2.168107201.168107300	-20.4254
chr14.54979501.54979600	-20.4279
chr4.125618001.125618100	-20.4289
chr10.80345001.80345100	-20.4293
chr11.116210701.116210800	-20.4298
chr5.110342501.110342600	-20.4323
chr19.31723901.31724000	-20.434
chr1.133709801.133709900	-20.4344
chr13.50690001.50690100	-20.4353
chr1.9175401.9175500	-20.4367
chr10.113389201.113389300	-20.4373
chr13.17949701.17949800	-20.438
chr18.45032601.45032700	-20.4381
chr9.16860001.16860100	-20.4389
chr2.180482301.180482400	-20.4401
chr1.157048701.157048800	-20.4402
chr1.132921101.132921200	-20.442
chr13.70841701.70841800	-20.442
chr2.30902901.30903000	-20.442
chr2.141103601.141103700	-20.4422
chr2.25578601.25578700	-20.4428
chr14.55712501.55712600	-20.4436
chr7.50530001.50530100	-20.4456
chr8.70331701.70331800	-20.446
chr3.101414601.101414700	-20.4466
chr14.8317701.8317800	-20.4472
chr2.16261201.16261300	-20.45
chr15.85507601.85507700	-20.4506
chr14.6556701.6556800	-20.4541
chr1.181230301.181230400	-20.4545
chr11.63412201.63412300	-20.4559
chr9.108937701.108937800	-20.4565
chr19.5468901.5469000	-20.4589
chr12.111753301.111753400	-20.4591
chr15.33083301.33083400	-20.4597
chr1.9908801.9908900	-20.4601
chr14.25461701.25461800	-20.4619
chr4.133528101.133528200	-20.4623
chr2.37786201.37786300	-20.4631
chr15.37803601.37803700	-20.4639
chr1.90999301.90999400	-20.4647
chr2.73038001.73038100	-20.4664
chr5.76850801.76850900	-20.4686
chr1.39207001.39207100	-20.469
chr17.70873001.70873100	-20.4695
chr11.116106201.116106300	-20.4732
chr7.19023101.19023200	-20.4755
chr4.131919801.131919900	-20.4769
chr17.57074101.57074200	-20.4771
chrX.136929701.136929800	-20.4779
chr9.98856701.98856800	-20.4806
chr2.12641401.12641500	-20.4835
chr6.97487501.97487600	-20.4847
chr13.66144201.66144300	-20.4878
chr9.110678801.110678900	-20.4887
chr4.149998901.149999000	-20.4893
chr7.108027101.108027200	-20.4898
chr14.106722401.106722500	-20.4904
chr16.38117901.38118000	-20.4913
chr17.31282001.31282100	-20.4928
chr8.123447201.123447300	-20.4945
chr7.78596201.78596300	-20.4968
chr5.142813101.142813200	-20.4995
chrX.37217801.37217900	-20.5013
chr6.52266701.52266800	-20.5057
chr10.31885901.31886000	-20.5064
chr3.108188501.108188600	-20.5073
chr13.6884101.6884200	-20.5081
chr11.117309401.117309500	-20.5084
chr11.97060401.97060500	-20.5092
chr13.21881401.21881500	-20.5096
chr8.60472901.60473000	-20.5104
chr7.80587701.80587800	-20.5113
chr13.117958601.117958700	-20.5113
chr4.148922001.148922100	-20.5115
chr19.10818601.10818700	-20.5128
chr11.103340301.103340400	-20.5137
chrX.37827101.37827200	-20.5144
chr7.130913801.130913900	-20.5157
chr11.49261101.49261200	-20.5158
chr11.105988401.105988500	-20.524
chr10.128806301.128806400	-20.524
chr15.100475001.100475100	-20.5251
chr9.114455001.114455100	-20.526
chr13.51905301.51905400	-20.5263
chr5.64826801.64826900	-20.527
chr7.100880001.100880100	-20.5275
chr2.168993301.168993400	-20.5283
chr3.66232501.66232600	-20.5285
chr18.64048701.64048800	-20.5286
chr7.24533401.24533500	-20.5289
chr11.99029501.99029600	-20.529
chr5.131616201.131616300	-20.5291
chr4.21383301.21383400	-20.5299
chr17.27431101.27431200	-20.5313
chr6.52244401.52244500	-20.5319
chr4.137540101.137540200	-20.5319
chr4.134784701.134784800	-20.5327
chr8.68421001.68421100	-20.5331
chr9.40391401.40391500	-20.5335
chr7.19077401.19077500	-20.5344
chr16.53530501.53530600	-20.5351
chr12.76095501.76095600	-20.5355
chr5.8259101.8259200	-20.537
chr9.63807801.63807900	-20.5371
chr3.104793901.104794000	-20.5389
chr5.115554101.115554200	-20.541
chr8.3337001.3337100	-20.5418
chr15.89169901.89170000	-20.542
chr3.45261601.45261700	-20.5434
chr12.116404501.116404600	-20.5446
chr5.118015301.118015400	-20.5454
chr19.53711501.53711600	-20.5455
chr3.72698601.72698700	-20.5461
chr1.75429301.75429400	-20.5463
chr11.114692901.114693000	-20.5464
chr6.7394701.7394800	-20.5464
chr9.121285701.121285800	-20.5471
chr4.134954701.134954800	-20.5477
chr7.67353101.67353200	-20.5479
chr5.120211001.120211100	-20.5482
chr17.47466501.47466600	-20.5489
chr18.50783401.50783500	-20.5497
chr7.140938101.140938200	-20.5501
chr12.103314801.103314900	-20.5517
chr6.92328201.92328300	-20.5523
chr10.43511301.43511400	-20.5526
chr8.7733901.7734000	-20.5528
chr4.149800001.149800100	-20.5532
chr5.55208001.55208100	-20.5534
chr3.79965701.79965800	-20.5538
chr8.70768801.70768900	-20.5541
chr11.100256401.100256500	-20.5548
chr16.31934101.31934200	-20.5552
chr7.70193701.70193800	-20.5567
chr11.116864501.116864600	-20.557
chr13.54680301.54680400	-20.5578
chr4.43558101.43558200	-20.5591
chr6.89695901.89696000	-20.5605
chr1.74782501.74782600	-20.561
chr9.44134201.44134300	-20.5614
chr11.116077501.116077600	-20.5615
chr11.56806601.56806700	-20.5617
chr15.8595401.8595500	-20.5619
chr18.77571501.77571600	-20.5622
chr10.29441001.29441100	-20.5635
chr16.52453701.52453800	-20.5651
chr4.130531601.130531700	-20.5653
chr7.27434201.27434300	-20.566
chr7.84085501.84085600	-20.5672
chr4.133625301.133625400	-20.5674
chr13.99101001.99101100	-20.5676
chr5.115235201.115235300	-20.5706
chr11.120287101.120287200	-20.5708
chr11.88169601.88169700	-20.5723
chr9.67632201.67632300	-20.5725
chr11.96315101.96315200	-20.5726
chr7.44551601.44551700	-20.5748
chr3.144561601.144561700	-20.5759
chr5.119839901.119840000	-20.577
chr7.108026801.108026900	-20.5774
chr12.84593801.84593900	-20.5782
chr2.98429401.98429500	-20.5812
chrX.126543701.126543800	-20.5815
chr11.84032201.84032300	-20.5821
chr19.20924501.20924600	-20.5822
chr2.32578801.32578900	-20.5826
chr3.89187201.89187300	-20.5831
chr7.45515401.45515500	-20.5842
chr11.50131901.50132000	-20.5866
chr13.40898301.40898400	-20.5877
chr5.132687401.132687500	-20.5879
chr1.7519101.7519200	-20.5882
chr3.108295901.108296000	-20.5892
chr1.114134201.114134300	-20.5899
chr8.43542901.43543000	-20.5929
chr14.43622401.43622500	-20.5952
chr5.68219401.68219500	-20.5955
chr11.78806001.78806100	-20.5965
chr8.99466401.99466500	-20.5972
chr8.123118301.123118400	-20.5978
chr8.117978201.117978300	-20.598
chr17.25383101.25383200	-20.5983
chr11.13379101.13379200	-20.5989
chr15.76517401.76517500	-20.5989
chr9.96801301.96801400	-20.6005
chr5.132687201.132687300	-20.6008
chr5.74974401.74974500	-20.6009
chr19.56343901.56344000	-20.6063
chr5.130449701.130449800	-20.6077
chr11.86412701.86412800	-20.6089
chr4.143330801.143330900	-20.6099
chr2.79937301.79937400	-20.6121
chr12.11657201.11657300	-20.6137
chr12.107917101.107917200	-20.6141
chr19.45106801.45106900	-20.6155
chr4.139965701.139965800	-20.617
chr7.16237301.16237400	-20.6186
chr5.81022501.81022600	-20.6208
chr7.141130901.141131000	-20.6225
chr4.126149301.126149400	-20.624
chr10.80808701.80808800	-20.6242
chr2.155514601.155514700	-20.6242
chr2.121008001.121008100	-20.633
chr6.74363401.74363500	-20.6335
chr3.106672701.106672800	-20.6346
chr8.121974001.121974100	-20.637
chr7.115450701.115450800	-20.6374
chrX.158142301.158142400	-20.6383
chr8.121359201.121359300	-20.6393
chr9.44108501.44108600	-20.6394
chr13.116301601.116301700	-20.6406
chr12.62549101.62549200	-20.6409
chr10.32520601.32520700	-20.6412
chr1.74774201.74774300	-20.6426
chr5.29471301.29471400	-20.6434
chr12.72937801.72937900	-20.6465
chr9.45839101.45839200	-20.6478
chr15.102962701.102962800	-20.6484
chr5.111742401.111742500	-20.6499
chr8.84068001.84068100	-20.652
chr9.54502901.54503000	-20.6522
chr4.153418001.153418100	-20.6527
chr4.26138701.26138800	-20.6528
chr12.105468101.105468200	-20.6546
chr11.63131701.63131800	-20.6571
chr4.21383401.21383500	-20.6572
chr1.75253201.75253300	-20.6573
chr7.143154901.143155000	-20.659
chr15.96952701.96952800	-20.6612
chr15.75732201.75732300	-20.6638
chr2.74739201.74739300	-20.6641
chr5.68220201.68220300	-20.6644
chr11.75294101.75294200	-20.6649
chr8.71512001.71512100	-20.6659
chr2.6055601.6055700	-20.6673
chr1.167279201.167279300	-20.668
chr11.3545401.3545500	-20.6686
chrX.50164901.50165000	-20.6706
chr6.146579001.146579100	-20.6715
chr1.93211801.93211900	-20.6716
chr11.97542301.97542400	-20.672
chr16.32503101.32503200	-20.6739
chr3.86130701.86130800	-20.6741
chr6.129856901.129857000	-20.6741
chr14.92383701.92383800	-20.6752
chr4.117360101.117360200	-20.6757
chr4.57141901.57142000	-20.6759
chr8.125772901.125773000	-20.6759
chrX.99413601.99413700	-20.6762
chr10.95254601.95254700	-20.6772
chr10.81143201.81143300	-20.678
chr8.56623101.56623200	-20.6786
chr7.126829101.126829200	-20.679
chr11.96988501.96988600	-20.68
chr3.83840901.83841000	-20.6802
chr10.38224601.38224700	-20.6829
chr6.56362001.56362100	-20.684
chr7.82265001.82265100	-20.6843
chr11.118907801.118907900	-20.6885
chrX.103630701.103630800	-20.6904
chr5.142702701.142702800	-20.6907
chr17.81245601.81245700	-20.6947
chr2.154407401.154407500	-20.6959
chr3.53421801.53421900	-20.6962
chrX.103457501.103457600	-20.6984
chr4.131915001.131915100	-20.6986
chr10.127178001.127178100	-20.6987
chr8.71461801.71461900	-20.7012
chr16.91229201.91229300	-20.7032
chr5.138978701.138978800	-20.7049
chr2.118762201.118762300	-20.7067
chr6.126752801.126752900	-20.708
chr5.147727401.147727500	-20.7081
chr8.34810101.34810200	-20.7083
chr8.82403001.82403100	-20.7085
chr6.115698301.115698400	-20.709
chr5.134555501.134555600	-20.7097
chr5.105706801.105706900	-20.7101
chr15.70082801.70082900	-20.7113
chr8.107114901.107115000	-20.7116
chrX.161062501.161062600	-20.7121
chr3.112840101.112840200	-20.7125
chr1.172318201.172318300	-20.7138
chr4.63652101.63652200	-20.7143
chr7.40762601.40762700	-20.7167
chr8.49982601.49982700	-20.7178
chr5.123382201.123382300	-20.718
chr2.157434001.157434100	-20.7193
chr1.58304601.58304700	-20.7194
chr2.80413201.80413300	-20.7195
chr3.95173901.95174000	-20.7198
chr2.152331101.152331200	-20.7207
chr19.53296901.53297000	-20.7218
chr17.33916901.33917000	-20.7228
chr16.84702501.84702600	-20.7248
chr4.73750801.73750900	-20.7255
chr15.101241101.101241200	-20.7266
chr14.67236401.67236500	-20.7267
chr8.11256201.11256300	-20.7268
chr10.61423001.61423100	-20.7294
chr16.36721701.36721800	-20.7301
chrX.122984901.122985000	-20.7305
chr1.178504001.178504100	-20.7328
chr3.89379901.89380000	-20.7348
chr11.81966801.81966900	-20.7352
chr15.77359801.77359900	-20.7354
chr7.96171401.96171500	-20.7358
chr8.120230101.120230200	-20.7369
chr10.84392301.84392400	-20.7371
chr11.8601501.8601600	-20.7398
chr8.99466301.99466400	-20.7399
chr19.45155401.45155500	-20.7406
chr16.31909301.31909400	-20.7429
chr7.29085701.29085800	-20.7446
chr8.116631001.116631100	-20.7472
chr4.140219801.140219900	-20.7491
chr13.97252701.97252800	-20.7492
chr12.105054001.105054100	-20.75
chr2.74739001.74739100	-20.7534
chr14.30529601.30529700	-20.7537
chr15.50572901.50573000	-20.7554
chr17.28814301.28814400	-20.7578
chr11.98902801.98902900	-20.7586
chr4.129353001.129353100	-20.7589
chr2.153779501.153779600	-20.7596
chr18.39598901.39599000	-20.7596
chr13.21982001.21982100	-20.7597
chr17.74480501.74480600	-20.7608
chr5.66019201.66019300	-20.7613
chr15.97323501.97323600	-20.762
chr17.66358201.66358300	-20.7641
chr2.136712601.136712700	-20.765
chr15.103058901.103059000	-20.7651
chr18.41875001.41875100	-20.7655
chr3.50053801.50053900	-20.7681
chr9.17856301.17856400	-20.7691
chr15.93061601.93061700	-20.7704
chr2.167931801.167931900	-20.7713
chr14.39764101.39764200	-20.7719
chr8.123563701.123563800	-20.7719
chr7.54836001.54836100	-20.7724
chr18.74780401.74780500	-20.7733
chr4.133070401.133070500	-20.7776
chr7.34495001.34495100	-20.7792
chr10.42031301.42031400	-20.7798
chr1.79323601.79323700	-20.7804
chr5.133256601.133256700	-20.7804
chr5.123324301.123324400	-20.7806
chr3.44247801.44247900	-20.7812
chr16.4540501.4540600	-20.7822
chr10.8263301.8263400	-20.7901
chr8.78081301.78081400	-20.7903
chr6.69803201.69803300	-20.7909
chr13.61422201.61422300	-20.7912
chr15.102144301.102144400	-20.7916
chr4.133486701.133486800	-20.7953
chr5.140648901.140649000	-20.7961
chr7.24610901.24611000	-20.7978
chr4.140750701.140750800	-20.8011
chr4.7625101.7625200	-20.8029
chr1.19839201.19839300	-20.8051
chr4.59199501.59199600	-20.8054
chr14.124415801.124415900	-20.8056
chr2.167379501.167379600	-20.8059
chr11.87779101.87779200	-20.8065
chr4.152647401.152647500	-20.8087
chr1.132928601.132928700	-20.8087
chr8.57104601.57104700	-20.809
chr2.25395601.25395700	-20.8092
chr12.84570501.84570600	-20.8103
chr3.26858601.26858700	-20.8106
chr17.21204101.21204200	-20.8108
chr4.43981301.43981400	-20.8116
chr16.10868201.10868300	-20.8117
chr7.112535301.112535400	-20.8123
chr1.36103801.36103900	-20.8134
chr18.41465401.41465500	-20.8134
chr9.107389401.107389500	-20.8139
chr5.123879701.123879800	-20.8145
chr10.61476701.61476800	-20.8149
chr11.119267701.119267800	-20.8166
chr9.55025801.55025900	-20.8175
chr16.57592401.57592500	-20.8195
chr8.119626001.119626100	-20.8203
chr17.46540601.46540700	-20.8211
chr3.125076001.125076100	-20.8219
chr12.9053301.9053400	-20.8227
chr8.22669001.22669100	-20.8232
chr19.6848101.6848200	-20.824
chr4.153099301.153099400	-20.8258
chr19.45026501.45026600	-20.8269
chr12.117160601.117160700	-20.8274
chr8.27142701.27142800	-20.8281
chr19.29984901.29985000	-20.8287
chr14.71791701.71791800	-20.8309
chr8.123835501.123835600	-20.831
chrX.50466401.50466500	-20.832
chr7.100480001.100480100	-20.8326
chr11.112959201.112959300	-20.8333
chr17.25496601.25496700	-20.8333
chr6.124745301.124745400	-20.8333
chr11.120630801.120630900	-20.8333
chr11.100736201.100736300	-20.8346
chr10.77178701.77178800	-20.8347
chr8.85081601.85081700	-20.8351
chr5.115979201.115979300	-20.8364
chr7.4520901.4521000	-20.8365
chr11.60478601.60478700	-20.8377
chr4.16783501.16783600	-20.8386
chr19.52993201.52993300	-20.8398
chr7.15957401.15957500	-20.84
chr10.63780101.63780200	-20.8422
chr1.56955501.56955600	-20.8423
chr17.46152901.46153000	-20.8438
chr13.5131601.5131700	-20.8448
chr15.46888401.46888500	-20.8472
chr1.37218401.37218500	-20.848
chr18.35702401.35702500	-20.8499
chr4.152170101.152170200	-20.8499
chr11.100556201.100556300	-20.8505
chr11.84958401.84958500	-20.8508
chr6.82625801.82625900	-20.8515
chr3.58852301.58852400	-20.8532
chr4.155150301.155150400	-20.8547
chr4.131900801.131900900	-20.8556
chr10.127590101.127590200	-20.8571
chrX.161712501.161712600	-20.8574
chr6.107300701.107300800	-20.8592
chr14.51986301.51986400	-20.8595
chr2.102113501.102113600	-20.8601
chr5.149115801.149115900	-20.8613
chr4.23519201.23519300	-20.8634
chr5.92921901.92922000	-20.8637
chr11.80323501.80323600	-20.8637
chr3.56209501.56209600	-20.8642
chr4.150406601.150406700	-20.8647
chr11.102778101.102778200	-20.8647
chr13.54321101.54321200	-20.865
chr7.140656901.140657000	-20.8684
chr15.101924601.101924700	-20.8692
chr2.166018501.166018600	-20.8695
chr17.27967601.27967700	-20.87
chr1.180906001.180906100	-20.87
chr4.21651201.21651300	-20.8706
chr13.112835201.112835300	-20.8722
chrX.136497301.136497400	-20.8733
chr8.120860601.120860700	-20.8745
chrX.7639301.7639400	-20.8754
chr1.89934301.89934400	-20.8756
chr11.99889501.99889600	-20.8761
chr9.5617201.5617300	-20.8791
chr10.44456901.44457000	-20.8791
chr17.26844401.26844500	-20.8862
chr11.120822801.120822900	-20.8864
chr19.40350001.40350100	-20.8887
chr19.44838001.44838100	-20.8898
chr7.26283901.26284000	-20.8904
chr19.25622401.25622500	-20.8905
chr10.117683401.117683500	-20.8906
chr15.80395401.80395500	-20.8918
chr2.173228001.173228100	-20.8921
chr3.142688001.142688100	-20.8923
chr7.70357901.70358000	-20.8945
chr5.145165101.145165200	-20.8959
chr9.44102101.44102200	-20.8962
chr12.28552001.28552100	-20.8963
chrX.86822101.86822200	-20.8966
chr14.59624701.59624800	-20.8969
chr5.109556001.109556100	-20.8974
chr8.126491201.126491300	-20.8997
chr8.105142301.105142400	-20.9043
chr2.165111901.165112000	-20.905
chr18.9269201.9269300	-20.9064
chr15.78898001.78898100	-20.9075
chr4.129440201.129440300	-20.9104
chr8.105379001.105379100	-20.911
chr5.28593701.28593800	-20.9111
chr18.21062001.21062100	-20.9138
chr3.65494601.65494700	-20.9142
chr14.48708101.48708200	-20.9145
chr4.148882401.148882500	-20.9167
chr5.36239401.36239500	-20.9176
chr7.4994401.4994500	-20.9181
chr7.5859801.5859900	-20.9181
chr14.49884501.49884600	-20.9192
chr4.24193901.24194000	-20.9201
chr1.75492601.75492700	-20.9204
chr2.92392201.92392300	-20.921
chr16.87713001.87713100	-20.9232
chr6.3182901.3183000	-20.9255
chr6.133745301.133745400	-20.9264
chr11.115257901.115258000	-20.9271
chr19.46622901.46623000	-20.9276
chr4.125912001.125912100	-20.9297
chr14.51989001.51989100	-20.9306
chr12.62985201.62985300	-20.9319
chr9.108937601.108937700	-20.9326
chr16.85901601.85901700	-20.9342
chr1.154190401.154190500	-20.9364
chr2.71816601.71816700	-20.9386
chr12.104452801.104452900	-20.9398
chr3.72698501.72698600	-20.9406
chr4.137518601.137518700	-20.9414
chr6.61179801.61179900	-20.9424
chr2.178142101.178142200	-20.9479
chr4.43398801.43398900	-20.9493
chr18.35730201.35730300	-20.9498
chr6.102667001.102667100	-20.9534
chr1.182102201.182102300	-20.9547
chr15.76180501.76180600	-20.9556
chr4.153753701.153753800	-20.9569
chr12.102620001.102620100	-20.9572
chr11.107453901.107454000	-20.9575
chr17.47735501.47735600	-20.9576
chr5.142886701.142886800	-20.9605
chr11.20655401.20655500	-20.9618
chr11.53337901.53338000	-20.9629
chr2.158687901.158688000	-20.9634
chr5.24652401.24652500	-20.9657
chr19.40996001.40996100	-20.9671
chr10.74991301.74991400	-20.9673
chr12.69120001.69120100	-20.9677
chr13.12478301.12478400	-20.9678
chr7.38149101.38149200	-20.9714
chr2.158614701.158614800	-20.9721
chrX.100865401.100865500	-20.9733
chr15.91992901.91993000	-20.9744
chr13.44869701.44869800	-20.9755
chr17.33139401.33139500	-20.9756
chr4.131253001.131253100	-20.9762
chr2.63724601.63724700	-20.9778
chr12.112131101.112131200	-20.978
chr2.35678101.35678200	-20.978
chr9.71759801.71759900	-20.9784
chr1.112838601.112838700	-20.979
chr1.152796901.152797000	-20.979
chr8.121074701.121074800	-20.9801
chr11.80477801.80477900	-20.9803
chr5.149411701.149411800	-20.9814
chr8.71701001.71701100	-20.9842
chrX.137050501.137050600	-20.9855
chr8.87832701.87832800	-20.9855
chr8.70768601.70768700	-20.9859
chr1.166912701.166912800	-20.9865
chr1.81444201.81444300	-20.9865
chr7.105434901.105435000	-20.9877
chr11.97672101.97672200	-20.9879
chr4.141278201.141278300	-20.9884
chr12.84062601.84062700	-20.9891
chr16.87149801.87149900	-20.9926
chr3.53135401.53135500	-20.994
chr2.127671001.127671100	-20.9948
chr11.72288201.72288300	-20.998
chr2.148757301.148757400	-21
chr6.52663201.52663300	-21.0016
chr17.46434601.46434700	-21.002
chr4.123000301.123000400	-21.002
chr5.25101501.25101600	-21.0031
chr7.140235101.140235200	-21.0033
chr7.16946601.16946700	-21.0042
chr2.105671901.105672000	-21.0047
chr7.77526601.77526700	-21.0058
chr15.86030101.86030200	-21.0067
chr8.120391801.120391900	-21.0087
chr3.104795401.104795500	-21.0089
chr1.179918501.179918600	-21.0094
chrX.122985001.122985100	-21.0095
chr10.95585801.95585900	-21.01
chr9.5935301.5935400	-21.0108
chr18.20601501.20601600	-21.0124
chr8.79189801.79189900	-21.0137
chr3.108386501.108386600	-21.014
chr7.142082701.142082800	-21.0145
chr13.13415201.13415300	-21.0157
chr2.105859101.105859200	-21.0159
chr4.43632301.43632400	-21.0161
chr5.101937501.101937600	-21.0165
chr10.101451601.101451700	-21.0171
chr2.178407401.178407500	-21.0183
chr8.22509101.22509200	-21.0196
chr5.147270601.147270700	-21.0206
chr1.159390301.159390400	-21.0207
chr19.56775701.56775800	-21.0209
chr1.172562401.172562500	-21.0215
chr5.120559301.120559400	-21.0217
chr5.120304101.120304200	-21.0234
chr8.70913001.70913100	-21.0235
chr7.27366101.27366200	-21.0237
chr10.110628001.110628100	-21.0242
chr3.121344801.121344900	-21.0257
chr7.137253501.137253600	-21.0273
chr16.15442201.15442300	-21.0292
chr11.100300101.100300200	-21.0294
chr9.114440101.114440200	-21.0294
chr11.68877901.68878000	-21.0298
chr4.140220801.140220900	-21.031
chr4.147868701.147868800	-21.0313
chr5.114473601.114473700	-21.0319
chr9.109251801.109251900	-21.0361
chr17.46929801.46929900	-21.0383
chr2.163464701.163464800	-21.039
chr15.37803701.37803800	-21.0394
chr3.129025501.129025600	-21.0406
chr9.73103901.73104000	-21.0408
chr6.119325301.119325400	-21.0424
chr8.19045301.19045400	-21.0428
chr2.168571101.168571200	-21.0441
chr16.31027301.31027400	-21.0449
chr18.75904501.75904600	-21.047
chr7.19370001.19370100	-21.0498
chr9.21593801.21593900	-21.0514
chr17.28926501.28926600	-21.0526
chr19.25611901.25612000	-21.0526
chr5.47984901.47985000	-21.054
chrX.20762401.20762500	-21.0557
chr7.132930601.132930700	-21.0563
chr11.69404201.69404300	-21.0578
chr17.35052701.35052800	-21.0585
chr11.57963501.57963600	-21.0591
chr7.98837101.98837200	-21.0605
chr2.74674801.74674900	-21.0623
chr7.144839801.144839900	-21.0626
chr7.139937701.139937800	-21.0627
chr19.7070601.7070700	-21.0656
chr19.46990001.46990100	-21.0658
chr17.5342201.5342300	-21.068
chr17.13472601.13472700	-21.0725
chr11.83567201.83567300	-21.0754
chr19.61226501.61226600	-21.0761
chr17.29854201.29854300	-21.0767
chr5.130448501.130448600	-21.0768
chr15.59279801.59279900	-21.0769
chr7.10001601.10001700	-21.0772
chr9.40064701.40064800	-21.0772
chr1.173366001.173366100	-21.0772
chr5.67228501.67228600	-21.0778
chr1.135473001.135473100	-21.0784
chr6.118215301.118215400	-21.0784
chr3.89864901.89865000	-21.08
chr1.180935201.180935300	-21.0806
chr11.50791801.50791900	-21.081
chr14.30430001.30430100	-21.0854
chr7.27266601.27266700	-21.089
chr6.72794501.72794600	-21.0893
chr4.133013801.133013900	-21.0898
chr5.9261201.9261300	-21.0899
chr19.41743901.41744000	-21.0905
chr13.15968601.15968700	-21.0921
chr6.96877101.96877200	-21.0933
chr18.66510601.66510700	-21.0951
chr7.45644201.45644300	-21.0952
chr4.148734901.148735000	-21.0957
chr9.74110301.74110400	-21.0957
chr15.53341801.53341900	-21.0957
chr4.131900101.131900200	-21.096
chr15.56948301.56948400	-21.0969
chr5.114323301.114323400	-21.097
chr9.122166601.122166700	-21.0974
chr8.105142701.105142800	-21.0975
chr4.142085701.142085800	-21.0981
chr3.158101801.158101900	-21.0998
chr14.33955701.33955800	-21.1006
chr19.12371701.12371800	-21.1007
chr8.105255301.105255400	-21.1012
chr1.166475201.166475300	-21.1012
chr15.80004601.80004700	-21.1031
chr17.46624601.46624700	-21.1042
chr1.135699001.135699100	-21.1058
chr9.42461901.42462000	-21.1065
chr7.141096001.141096100	-21.1077
chr18.85176201.85176300	-21.1091
chr2.30864801.30864900	-21.1096
chr2.30798801.30798900	-21.112
chr6.29527601.29527700	-21.1129
chr15.89147201.89147300	-21.1132
chr10.43511101.43511200	-21.1155
chr11.78827201.78827300	-21.1155
chr18.65935901.65936000	-21.1175
chr7.25273001.25273100	-21.1187
chr8.118980101.118980200	-21.1195
chr3.107247601.107247700	-21.1203
chr7.102842901.102843000	-21.1212
chr11.119212001.119212100	-21.1233
chr1.92919701.92919800	-21.1238
chr9.14900501.14900600	-21.1247
chr19.43889301.43889400	-21.1255
chr11.62605801.62605900	-21.1266
chr18.33330301.33330400	-21.1269
chr10.71824401.71824500	-21.1275
chr17.34928001.34928100	-21.1276
chr15.37868001.37868100	-21.1279
chr1.30047101.30047200	-21.129
chr5.24182301.24182400	-21.1307
chr11.116653501.116653600	-21.1313
chr8.119632701.119632800	-21.1317
chr5.81022601.81022700	-21.1321
chr16.33529901.33530000	-21.1326
chr7.102113601.102113700	-21.1334
chr4.76214001.76214100	-21.135
chr4.4049201.4049300	-21.1359
chr3.61171801.61171900	-21.1377
chr3.69318401.69318500	-21.1382
chr19.43665801.43665900	-21.1399
chr10.117981601.117981700	-21.1425
chr15.78409701.78409800	-21.1459
chr4.72579601.72579700	-21.1466
chr12.3955101.3955200	-21.1498
chr10.76392101.76392200	-21.1501
chr2.164771301.164771400	-21.1508
chr8.70717201.70717300	-21.1511
chr17.13090401.13090500	-21.1513
chr7.6759901.6760000	-21.1529
chr7.24433201.24433300	-21.1538
chr18.25491901.25492000	-21.1546
chr11.99134101.99134200	-21.1561
chr15.79471201.79471300	-21.1563
chr13.50293201.50293300	-21.1577
chr1.88756901.88757000	-21.1583
chr6.100423701.100423800	-21.1588
chr18.8215801.8215900	-21.1605
chr1.19799401.19799500	-21.1625
chr5.92101901.92102000	-21.1627
chr11.115271601.115271700	-21.164
chr15.80391601.80391700	-21.1655
chr6.87513201.87513300	-21.1663
chr3.65756101.65756200	-21.1716
chr5.115441301.115441400	-21.1728
chr4.108407401.108407500	-21.1732
chr5.123579201.123579300	-21.1755
chr17.34590101.34590200	-21.1765
chr16.59395301.59395400	-21.1772
chr5.35391301.35391400	-21.1786
chr6.52228101.52228200	-21.1799
chr14.33149901.33150000	-21.181
chr1.158880101.158880200	-21.1813
chr12.84163901.84164000	-21.185
chr7.100479901.100480000	-21.1856
chr11.97678001.97678100	-21.1859
chr18.32682901.32683000	-21.1868
chr12.59520801.59520900	-21.1873
chr17.46649801.46649900	-21.1892
chr9.4977701.4977800	-21.1894
chr15.76004501.76004600	-21.1901
chr4.117109501.117109600	-21.1903
chr12.86220501.86220600	-21.1906
chr17.47569801.47569900	-21.1906
chr15.102979201.102979300	-21.191
chr9.110638301.110638400	-21.1916
chr12.110507801.110507900	-21.1923
chr11.117440901.117441000	-21.1932
chr11.58640801.58640900	-21.1945
chr4.131799801.131799900	-21.1953
chr15.30448001.30448100	-21.1955
chr5.56189701.56189800	-21.1956
chr9.99800201.99800300	-21.1957
chr13.99900201.99900300	-21.1961
chr13.82325801.82325900	-21.1971
chr19.39145801.39145900	-21.1979
chr7.54532601.54532700	-21.1998
chr13.55159901.55160000	-21.2005
chr7.100938301.100938400	-21.2019
chr8.120268801.120268900	-21.2026
chr5.122882501.122882600	-21.2027
chr11.9750101.9750200	-21.2031
chr11.95101201.95101300	-21.2058
chr7.30819701.30819800	-21.207
chrX.97050001.97050100	-21.2084
chr7.79393501.79393600	-21.2096
chr3.108406901.108407000	-21.2113
chr11.11287901.11288000	-21.2115
chr5.102651601.102651700	-21.2117
chr4.62591501.62591600	-21.2118
chr8.119992001.119992100	-21.213
chr2.151970501.151970600	-21.2136
chr5.98310601.98310700	-21.2139
chr10.130302901.130303000	-21.2158
chr7.5017501.5017600	-21.2191
chr1.118054401.118054500	-21.2222
chr11.96315201.96315300	-21.2247
chr5.135873101.135873200	-21.2256
chr9.110732401.110732500	-21.2258
chr8.95534501.95534600	-21.2267
chr11.32277501.32277600	-21.2276
chr3.62122201.62122300	-21.2282
chr2.130145001.130145100	-21.2286
chr15.41315101.41315200	-21.2293
chr5.123029701.123029800	-21.2311
chr2.86020501.86020600	-21.2317
chr3.88643701.88643800	-21.2325
chr17.34038601.34038700	-21.2367
chr1.127575801.127575900	-21.2371
chr12.74926801.74926900	-21.2384
chr6.65261201.65261300	-21.2399
chr16.91232501.91232600	-21.2423
chr6.48597301.48597400	-21.2435
chr1.132703901.132704000	-21.244
chr1.40458001.40458100	-21.2443
chr5.118027101.118027200	-21.2446
chr14.26867801.26867900	-21.2454
chr13.44676301.44676400	-21.2466
chr19.53459201.53459300	-21.2478
chr10.127283001.127283100	-21.2479
chr3.18972601.18972700	-21.2482
chr2.152094701.152094800	-21.2489
chr14.123695601.123695700	-21.2502
chr10.79784401.79784500	-21.2505
chr18.15730901.15731000	-21.2513
chr13.54792801.54792900	-21.2526
chr6.119414401.119414500	-21.2537
chr1.186703701.186703800	-21.2539
chr15.98720601.98720700	-21.254
chr2.137097901.137098000	-21.2554
chr7.4994201.4994300	-21.2563
chr7.116264201.116264300	-21.2569
chr8.104142601.104142700	-21.2573
chr11.95150501.95150600	-21.2611
chr4.55548201.55548300	-21.2623
chr11.69817001.69817100	-21.2626
chr14.22808301.22808400	-21.264
chr15.4419901.4420000	-21.2643
chr8.120486401.120486500	-21.2653
chr17.22877101.22877200	-21.2658
chr15.80212201.80212300	-21.2659
chr15.56885901.56886000	-21.2667
chr9.32550701.32550800	-21.2672
chr12.117072001.117072100	-21.2673
chr7.126814201.126814300	-21.2677
chr11.120287201.120287300	-21.2678
chr9.21346901.21347000	-21.2716
chrY.90826701.90826800	-21.2729
chr13.24911801.24911900	-21.2746
chr13.49320301.49320400	-21.276
chr2.132028801.132028900	-21.2767
chr2.93643601.93643700	-21.2773
chrX.107737301.107737400	-21.2775
chr5.133468701.133468800	-21.2817
chr5.74975101.74975200	-21.2827
chr4.120730701.120730800	-21.2846
chr10.77235401.77235500	-21.2861
chr13.53201801.53201900	-21.2861
chr4.142095601.142095700	-21.2864
chr8.107944801.107944900	-21.2868
chr3.10359601.10359700	-21.2879
chrX.107498901.107499000	-21.2881
chr7.44697201.44697300	-21.2885
chr10.103641001.103641100	-21.2898
chr3.66071501.66071600	-21.291
chr17.69708801.69708900	-21.2916
chr12.54703401.54703500	-21.2918
chr6.100214701.100214800	-21.2919
chr8.120671901.120672000	-21.2925
chr8.25364201.25364300	-21.2943
chr18.82510801.82510900	-21.2948
chr12.85289801.85289900	-21.2963
chr17.28245401.28245500	-21.297
chr1.33408001.33408100	-21.2972
chr1.34178101.34178200	-21.2976
chr6.140296101.140296200	-21.2981
chr3.22621501.22621600	-21.299
chr1.40058001.40058100	-21.299
chr18.66881201.66881300	-21.3018
chr10.21374301.21374400	-21.3018
chr19.44519301.44519400	-21.3018
chr10.46973701.46973800	-21.3036
chr17.16858001.16858100	-21.3051
chr9.14751001.14751100	-21.3084
chr10.60780101.60780200	-21.3092
chr12.57543601.57543700	-21.3114
chr2.167368601.167368700	-21.3127
chr4.154301601.154301700	-21.3131
chr15.81465501.81465600	-21.314
chr16.67934101.67934200	-21.3141
chr17.47918501.47918600	-21.3147
chr12.62075901.62076000	-21.3151
chr15.42938301.42938400	-21.3168
chr7.30810701.30810800	-21.318
chr7.145212001.145212100	-21.3211
chr5.110628301.110628400	-21.3213
chr18.85621401.85621500	-21.3219
chr13.52638001.52638100	-21.3235
chr13.65257401.65257500	-21.3242
chr8.105290801.105290900	-21.325
chr1.168676901.168677000	-21.3251
chr12.93920701.93920800	-21.3261
chr10.128091401.128091500	-21.327
chr1.74069201.74069300	-21.3284
chr4.133528201.133528300	-21.3293
chrX.63126601.63126700	-21.3298
chr7.143295501.143295600	-21.3302
chr8.71700601.71700700	-21.3308
chr3.73857101.73857200	-21.3316
chr8.71584201.71584300	-21.3323
chr16.25038901.25039000	-21.3331
chr4.68668401.68668500	-21.334
chr15.85208301.85208400	-21.3373
chr2.59383401.59383500	-21.3381
chr11.116695001.116695100	-21.3401
chr2.119294201.119294300	-21.3403
chr11.5059701.5059800	-21.3411
chr4.59971801.59971900	-21.3411
chr18.13739901.13740000	-21.3415
chr17.53033201.53033300	-21.3415
chr7.81991501.81991600	-21.3421
chr1.56380301.56380400	-21.3431
chr2.125624001.125624100	-21.3432
chr5.122771001.122771100	-21.3439
chr11.105165901.105166000	-21.344
chr2.11100301.11100400	-21.3451
chr5.30915701.30915800	-21.3457
chr1.94136801.94136900	-21.3531
chr11.17052001.17052100	-21.3542
chr2.61807201.61807300	-21.3547
chr13.58633501.58633600	-21.3563
chr11.22972001.22972100	-21.3575
chr4.140221001.140221100	-21.3591
chr5.139555601.139555700	-21.3636
chr1.102256401.102256500	-21.3666
chr17.32100601.32100700	-21.367
chr2.168968701.168968800	-21.3675
chr9.116987801.116987900	-21.3675
chr15.30447801.30447900	-21.3688
chr1.119065301.119065400	-21.3694
chr5.121869501.121869600	-21.3701
chr12.110707601.110707700	-21.3734
chr5.143387901.143388000	-21.3737
chr12.101105301.101105400	-21.3737
chr15.96952801.96952900	-21.374
chr17.85465601.85465700	-21.3763
chr14.121506901.121507000	-21.3767
chr1.180906201.180906300	-21.3783
chr3.66232301.66232400	-21.3796
chr9.44733301.44733400	-21.3808
chr1.180250401.180250500	-21.3809
chr11.43186401.43186500	-21.383
chr5.114875501.114875600	-21.3836
chr4.150406501.150406600	-21.3856
chr14.122280401.122280500	-21.3879
chr15.100910401.100910500	-21.3911
chr11.96085001.96085100	-21.3911
chr11.83427901.83428000	-21.3931
chr7.12794901.12795000	-21.3939
chr8.117410901.117411000	-21.3942
chr6.70088201.70088300	-21.3944
chr15.76853701.76853800	-21.3952
chr7.12910301.12910400	-21.3968
chr14.119248701.119248800	-21.3974
chr5.37830801.37830900	-21.3988
chr8.70833401.70833500	-21.3999
chr9.115012601.115012700	-21.4008
chr2.25878201.25878300	-21.4029
chr8.70880601.70880700	-21.4057
chr8.95428101.95428200	-21.407
chr11.58971001.58971100	-21.4076
chr12.86507901.86508000	-21.4093
chr8.110738401.110738500	-21.4105
chr5.122725301.122725400	-21.4146
chr10.81455701.81455800	-21.4163
chr4.141054101.141054200	-21.4165
chr12.56611601.56611700	-21.4183
chrX.47736601.47736700	-21.4192
chr1.86435601.86435700	-21.4198
chr18.38363901.38364000	-21.42
chr1.125362501.125362600	-21.4207
chr14.28522601.28522700	-21.424
chr8.25848201.25848300	-21.4241
chr10.65938401.65938500	-21.4247
chr11.82991701.82991800	-21.4252
chr11.116493701.116493800	-21.4263
chr3.52088601.52088700	-21.4266
chr9.21249801.21249900	-21.4286
chr11.121703901.121704000	-21.4286
chrX.51679701.51679800	-21.4286
chr6.124732801.124732900	-21.4286
chr15.79829101.79829200	-21.4293
chr8.121753201.121753300	-21.4328
chr17.34129001.34129100	-21.4341
chr9.47533601.47533700	-21.4372
chr12.71317501.71317600	-21.4381
chr19.19110001.19110100	-21.4381
chr6.115803901.115804000	-21.4382
chr6.143289001.143289100	-21.439
chr10.110627801.110627900	-21.4401
chr13.97365801.97365900	-21.4406
chr2.13617801.13617900	-21.4419
chr6.141250601.141250700	-21.4425
chr14.42587101.42587200	-21.4431
chr3.96474901.96475000	-21.4441
chr5.56189601.56189700	-21.4467
chr11.48849701.48849800	-21.4467
chr5.29356301.29356400	-21.4485
chr4.155858201.155858300	-21.4488
chr10.73294501.73294600	-21.4494
chr2.170400701.170400800	-21.4512
chr11.45725601.45725700	-21.4513
chr10.104493801.104493900	-21.4534
chr8.94921301.94921400	-21.4534
chr8.8620501.8620600	-21.4548
chr4.124673401.124673500	-21.4553
chr5.120211101.120211200	-21.4562
chr10.106535601.106535700	-21.457
chr6.128479201.128479300	-21.4571
chr3.122022001.122022100	-21.4575
chr8.95606401.95606500	-21.4575
chr6.80379201.80379300	-21.458
chr4.148922701.148922800	-21.461
chr15.79164101.79164200	-21.4625
chr3.54746001.54746100	-21.4634
chr2.165276101.165276200	-21.4636
chr8.70331401.70331500	-21.4643
chr10.46973801.46973900	-21.4656
chr17.94536201.94536300	-21.466
chr13.42818401.42818500	-21.4689
chr15.80212501.80212600	-21.4698
chr2.44556801.44556900	-21.47
chr8.17498801.17498900	-21.4702
chr10.80586901.80587000	-21.4709
chr13.58112801.58112900	-21.4712
chr2.136051301.136051400	-21.4718
chr19.59460501.59460600	-21.4724
chr11.85111301.85111400	-21.4724
chr11.49343201.49343300	-21.4725
chr7.132576801.132576900	-21.4735
chr9.120191001.120191100	-21.4748
chr13.20016501.20016600	-21.4762
chr9.18009201.18009300	-21.4762
chr9.68966701.68966800	-21.4763
chr7.44670701.44670800	-21.4765
chr7.98423601.98423700	-21.4769
chr15.97767001.97767100	-21.4794
chr16.21976401.21976500	-21.4797
chr3.22621801.22621900	-21.4806
chr10.60806101.60806200	-21.4819
chr6.35395601.35395700	-21.4843
chr2.119332201.119332300	-21.4888
chr4.123117001.123117100	-21.489
chr5.60231701.60231800	-21.4902
chr17.83664501.83664600	-21.4916
chr16.31609901.31610000	-21.4937
chr5.91518801.91518900	-21.4953
chr7.4924301.4924400	-21.4956
chr16.89898101.89898200	-21.4969
chr18.5428101.5428200	-21.4971
chr1.55103601.55103700	-21.4982
chr16.79661501.79661600	-21.4986
chr3.79965601.79965700	-21.4997
chr1.61499001.61499100	-21.5012
chr2.164951201.164951300	-21.5017
chr17.47869901.47870000	-21.5055
chr19.53264301.53264400	-21.507
chr4.148108001.148108100	-21.5074
chr2.31887501.31887600	-21.5088
chr11.22798901.22799000	-21.5124
chr11.101265301.101265400	-21.5145
chr17.28620801.28620900	-21.5162
chr1.13057701.13057800	-21.5171
chr3.77812601.77812700	-21.5188
chr2.167543901.167544000	-21.5208
chr17.8388701.8388800	-21.5247
chr13.54887801.54887900	-21.5252
chrY.90825501.90825600	-21.5252
chr2.15663901.15664000	-21.5258
chr11.23094701.23094800	-21.5271
chr10.59565201.59565300	-21.5287
chr11.72314101.72314200	-21.5292
chr10.100646701.100646800	-21.5293
chr11.120630701.120630800	-21.5294
chr4.123412601.123412700	-21.532
chr3.18555501.18555600	-21.535
chr3.129574601.129574700	-21.5361
chr7.34911001.34911100	-21.5384
chr9.108988001.108988100	-21.5385
chr2.71965701.71965800	-21.5408
chr13.95531101.95531200	-21.542
chr11.54318501.54318600	-21.5431
chr6.125280101.125280200	-21.544
chr1.121082501.121082600	-21.5446
chr7.28865601.28865700	-21.5447
chr5.108774801.108774900	-21.5453
chr1.91611901.91612000	-21.5454
chr9.63084201.63084300	-21.5455
chr1.119301301.119301400	-21.5476
chr16.71482301.71482400	-21.5517
chr4.133061501.133061600	-21.556
chr5.109467101.109467200	-21.5567
chr6.44731301.44731400	-21.5577
chr6.40617501.40617600	-21.5587
chr5.108865301.108865400	-21.5593
chrX.150020001.150020100	-21.5593
chr10.60175401.60175500	-21.5596
chr1.183439101.183439200	-21.5597
chr12.109393901.109394000	-21.5601
chr4.154655201.154655300	-21.5614
chr5.119766501.119766600	-21.5616
chr10.80299301.80299400	-21.5632
chr3.95139901.95140000	-21.5656
chr17.26844301.26844400	-21.566
chr1.161746401.161746500	-21.566
chr2.63607101.63607200	-21.5676
chr15.73068201.73068300	-21.5681
chr10.19712401.19712500	-21.5682
chr19.6470001.6470100	-21.5686
chr8.117343401.117343500	-21.5686
chr12.96848201.96848300	-21.5718
chr6.31075501.31075600	-21.5729
chr2.179579001.179579100	-21.573
chr4.12113301.12113400	-21.5768
chr18.5428001.5428100	-21.5796
chr6.52200201.52200300	-21.5804
chr9.107677101.107677200	-21.5812
chr4.125163201.125163300	-21.5821
chr17.43517301.43517400	-21.5822
chr3.124033101.124033200	-21.5831
chr1.61586901.61587000	-21.5834
chr6.52200101.52200200	-21.5845
chr7.70193801.70193900	-21.5863
chr3.67514501.67514600	-21.5895
chr3.36532101.36532200	-21.5896
chr14.32514101.32514200	-21.5914
chr4.141867601.141867700	-21.5924
chr5.123324601.123324700	-21.5931
chr14.105397601.105397700	-21.5941
chr17.45822601.45822700	-21.5962
chr10.59594001.59594100	-21.5978
chr13.44869901.44870000	-21.5979
chr5.147270701.147270800	-21.5991
chr8.87691301.87691400	-21.5994
chr2.170155401.170155500	-21.5994
chr3.97269101.97269200	-21.6
chr17.71184601.71184700	-21.6002
chr6.86505701.86505800	-21.6004
chr16.84276701.84276800	-21.6052
chr9.54503001.54503100	-21.6057
chr5.148740401.148740500	-21.6061
chr17.31853101.31853200	-21.6063
chr2.102009201.102009300	-21.6066
chr8.110009101.110009200	-21.6066
chr10.79882001.79882100	-21.6068
chr18.75139201.75139300	-21.607
chr7.130935601.130935700	-21.6079
chr2.164821301.164821400	-21.6086
chr7.6184001.6184100	-21.6087
chr6.44731201.44731300	-21.6088
chr12.44795701.44795800	-21.612
chr8.49982001.49982100	-21.6127
chrX.163355401.163355500	-21.6128
chr1.154725801.154725900	-21.6147
chr11.69804701.69804800	-21.6155
chr1.62765501.62765600	-21.6156
chr6.124477001.124477100	-21.621
chr12.103314901.103315000	-21.6233
chr2.24475001.24475100	-21.6262
chr3.88332501.88332600	-21.6271
chr3.77190101.77190200	-21.6274
chr4.117997601.117997700	-21.6281
chr9.43679301.43679400	-21.6281
chr7.28796001.28796100	-21.6298
chr8.66914601.66914700	-21.6313
chrX.41311201.41311300	-21.6329
chr2.27321801.27321900	-21.6331
chr2.168872301.168872400	-21.6339
chr10.40713401.40713500	-21.634
chr11.68556401.68556500	-21.634
chr13.40744301.40744400	-21.6354
chr12.105884801.105884900	-21.6354
chr10.61928701.61928800	-21.6356
chr10.59593901.59594000	-21.636
chr8.118979901.118980000	-21.6391
chr19.7753301.7753400	-21.6395
chr14.25665301.25665400	-21.6406
chr16.48022101.48022200	-21.6451
chr2.156204101.156204200	-21.6456
chr18.77870401.77870500	-21.6463
chr19.7421901.7422000	-21.6471
chr4.137063801.137063900	-21.6472
chr9.99419701.99419800	-21.6473
chr19.50551201.50551300	-21.6481
chr1.119443801.119443900	-21.6501
chr4.133669901.133670000	-21.6509
chr19.47804901.47805000	-21.6531
chr5.113114601.113114700	-21.6532
chr11.77466701.77466800	-21.6535
chr5.137784701.137784800	-21.654
chr10.80999801.80999900	-21.6541
chr15.76698901.76699000	-21.6547
chr12.62959901.62960000	-21.6552
chr3.88644101.88644200	-21.657
chr7.97147301.97147400	-21.6572
chr4.87503201.87503300	-21.658
chr14.54748301.54748400	-21.6606
chr12.104999401.104999500	-21.6617
chr9.53895901.53896000	-21.6621
chr12.71317701.71317800	-21.6628
chr5.125492801.125492900	-21.6653
chr5.78165901.78166000	-21.6662
chr4.9097301.9097400	-21.6667
chr7.80152701.80152800	-21.6672
chr4.109985001.109985100	-21.6683
chr8.120630201.120630300	-21.6703
chr1.167291801.167291900	-21.6704
chr13.99592701.99592800	-21.6705
chr2.157077901.157078000	-21.6709
chr16.91514701.91514800	-21.6734
chr2.34108501.34108600	-21.6737
chr10.127527501.127527600	-21.6739
chr16.33680501.33680600	-21.6744
chr9.63975901.63976000	-21.6746
chr6.57052801.57052900	-21.6758
chr9.21870701.21870800	-21.6778
chr9.66852801.66852900	-21.6783
chr11.119155001.119155100	-21.6783
chr14.91677401.91677500	-21.6811
chr10.93846101.93846200	-21.6814
chr12.55632601.55632700	-21.6822
chr8.36018201.36018300	-21.6847
chr4.125510701.125510800	-21.685
chr11.102576501.102576600	-21.6861
chr16.92696001.92696100	-21.6867
chr13.44658101.44658200	-21.6881
chr7.126536301.126536400	-21.6885
chr7.100998401.100998500	-21.6885
chr4.125145801.125145900	-21.69
chr2.33665701.33665800	-21.6907
chr8.84935701.84935800	-21.6922
chr7.27366401.27366500	-21.6923
chr7.110628101.110628200	-21.6924
chr9.35025101.35025200	-21.696
chr18.84693701.84693800	-21.696
chr5.102651801.102651900	-21.6967
chr3.107896101.107896200	-21.698
chr9.102793601.102793700	-21.6991
chr19.49070401.49070500	-21.7002
chrX.138670101.138670200	-21.7009
chr10.73582501.73582600	-21.7023
chr8.123341001.123341100	-21.7034
chr3.90434701.90434800	-21.7037
chr6.84574601.84574700	-21.7038
chr4.23662601.23662700	-21.7049
chr19.4268701.4268800	-21.7066
chr9.22076301.22076400	-21.7072
chr11.50792601.50792700	-21.7081
chr2.158613901.158614000	-21.714
chr16.10788501.10788600	-21.7164
chr19.46532601.46532700	-21.7172
chr16.30282901.30283000	-21.7172
chr5.95927401.95927500	-21.7179
chr17.77232901.77233000	-21.7198
chr8.124718201.124718300	-21.721
chr6.87876301.87876400	-21.7246
chr14.77928101.77928200	-21.7271
chr7.49910301.49910400	-21.728
chr8.121220601.121220700	-21.7287
chr17.46679201.46679300	-21.7288
chr10.95311701.95311800	-21.7306
chr4.136424001.136424100	-21.7308
chr18.46850501.46850600	-21.7331
chr1.17389701.17389800	-21.7337
chr19.45026001.45026100	-21.7342
chr10.61240301.61240400	-21.7346
chr12.43349401.43349500	-21.7351
chr2.174111201.174111300	-21.7352
chr3.136741801.136741900	-21.7368
chr10.122632001.122632100	-21.7373
chr4.20421001.20421100	-21.7384
chr3.144720801.144720900	-21.7391
chr18.66415201.66415300	-21.7391
chr7.90527601.90527700	-21.7391
chr8.65323001.65323100	-21.7402
chr16.41622601.41622700	-21.7412
chr16.30935501.30935600	-21.742
chr18.78755601.78755700	-21.7431
chr4.149160201.149160300	-21.7444
chr3.139821801.139821900	-21.7454
chr17.26068001.26068100	-21.7475
chr3.154029401.154029500	-21.7491
chr10.127080501.127080600	-21.7518
chr4.123240001.123240100	-21.7525
chrX.143262801.143262900	-21.753
chr15.91710001.91710100	-21.7533
chr19.45745701.45745800	-21.7534
chr3.159674801.159674900	-21.7544
chr18.50253301.50253400	-21.7558
chr7.110003201.110003300	-21.7558
chr11.86056201.86056300	-21.7559
chr14.54650101.54650200	-21.7569
chr8.109458601.109458700	-21.7593
chr4.127342301.127342400	-21.7594
chr2.32859901.32860000	-21.7603
chr4.141652101.141652200	-21.7605
chr9.114546401.114546500	-21.761
chr3.138122701.138122800	-21.7618
chr15.102938501.102938600	-21.7639
chr7.29316101.29316200	-21.7661
chr2.155386501.155386600	-21.7669
chr19.55061401.55061500	-21.7684
chr16.77644001.77644100	-21.7687
chr6.134981301.134981400	-21.7687
chr3.10390601.10390700	-21.7691
chr17.45708301.45708400	-21.7697
chr10.83533201.83533300	-21.7698
chr5.29471201.29471300	-21.7698
chr3.152092801.152092900	-21.7712
chr11.96270201.96270300	-21.773
chr9.108828001.108828100	-21.773
chr8.45179401.45179500	-21.7735
chr14.49911101.49911200	-21.7741
chr6.97952301.97952400	-21.7746
chr7.121393201.121393300	-21.775
chr9.114512801.114512900	-21.7752
chr19.3321601.3321700	-21.7817
chr4.69721001.69721100	-21.7843
chr2.29880601.29880700	-21.786
chr10.77021801.77021900	-21.7893
chr3.95681701.95681800	-21.7899
chr2.152982901.152983000	-21.7914
chr14.96517901.96518000	-21.7925
chr16.13076201.13076300	-21.7939
chr11.101080101.101080200	-21.7951
chr2.101906201.101906300	-21.7972
chr4.76213901.76214000	-21.8005
chr10.81144501.81144600	-21.8017
chrX.107677001.107677100	-21.8018
chr6.32796801.32796900	-21.8037
chr11.120579601.120579700	-21.8041
chr11.101466801.101466900	-21.8049
chr6.115695001.115695100	-21.8068
chr14.8053401.8053500	-21.8078
chr7.143295601.143295700	-21.8106
chr12.85755001.85755100	-21.8107
chr19.4175301.4175400	-21.8107
chr5.71388601.71388700	-21.8107
chr1.79381101.79381200	-21.8109
chr19.6023801.6023900	-21.8124
chr16.67934201.67934300	-21.8136
chr13.8192101.8192200	-21.8136
chr3.70688601.70688700	-21.8137
chr17.35530501.35530600	-21.8159
chr12.108353201.108353300	-21.8162
chr9.112234501.112234600	-21.8163
chr19.5819801.5819900	-21.8168
chr7.64873501.64873600	-21.8182
chr12.33352801.33352900	-21.8185
chr11.120065301.120065400	-21.82
chr15.99040001.99040100	-21.8207
chr19.6925501.6925600	-21.8214
chr19.25208001.25208100	-21.8217
chr10.63193001.63193100	-21.8218
chr14.19311901.19312000	-21.8247
chr11.94591501.94591600	-21.8257
chr9.111342501.111342600	-21.8259
chr1.135325101.135325200	-21.8269
chr2.142902601.142902700	-21.8274
chr14.82365001.82365100	-21.8287
chr19.7774201.7774300	-21.8313
chr6.114397401.114397500	-21.8319
chr4.133047401.133047500	-21.8343
chr12.58269201.58269300	-21.8407
chr5.68219501.68219600	-21.8417
chr10.81572601.81572700	-21.8431
chr6.124732701.124732800	-21.8431
chr5.67532701.67532800	-21.8437
chr9.4156001.4156100	-21.8439
chr8.12486801.12486900	-21.8449
chr7.140154501.140154600	-21.8475
chr9.122166801.122166900	-21.8476
chr10.41302501.41302600	-21.8487
chr8.72677501.72677600	-21.849
chr10.19361601.19361700	-21.849
chr18.20001901.20002000	-21.8496
chr4.134060501.134060600	-21.8513
chr8.122231101.122231200	-21.8516
chr7.108789801.108789900	-21.854
chr8.45068801.45068900	-21.8556
chr14.54439901.54440000	-21.8566
chr17.70872901.70873000	-21.8576
chr2.152627801.152627900	-21.8596
chr2.31137401.31137500	-21.8599
chr15.80173101.80173200	-21.8605
chr11.96310801.96310900	-21.8608
chr9.56890301.56890400	-21.8614
chr5.127691201.127691300	-21.865
chr11.97672301.97672400	-21.8656
chr17.83197501.83197600	-21.8662
chr9.56909501.56909600	-21.8675
chr4.138901901.138902000	-21.8676
chr9.72969801.72969900	-21.8678
chr4.125911901.125912000	-21.8694
chr5.123583201.123583300	-21.8701
chr2.25291901.25292000	-21.8715
chr5.97392101.97392200	-21.8735
chr16.31169101.31169200	-21.8739
chr2.31810301.31810400	-21.8746
chr2.137352801.137352900	-21.8754
chr10.106442101.106442200	-21.8759
chr17.31115201.31115300	-21.8765
chr1.62794401.62794500	-21.8775
chr1.184882201.184882300	-21.8776
chr19.10723101.10723200	-21.8788
chr7.44665201.44665300	-21.8793
chr15.94379001.94379100	-21.8797
chr8.112651701.112651800	-21.8805
chr11.57963601.57963700	-21.8817
chr12.60470501.60470600	-21.8822
chrX.65093501.65093600	-21.8824
chr7.126437001.126437100	-21.8836
chr14.51989101.51989200	-21.886
chr5.148303601.148303700	-21.8874
chr10.102878101.102878200	-21.8885
chr4.139852701.139852800	-21.8902
chr10.19353301.19353400	-21.8903
chr4.57142001.57142100	-21.8906
chr7.79508301.79508400	-21.8938
chr14.25774301.25774400	-21.8968
chr2.27678101.27678200	-21.8978
chr2.118728401.118728500	-21.8986
chr3.129680701.129680800	-21.9
chr3.41124001.41124100	-21.9019
chr16.19348001.19348100	-21.902
chr11.95259701.95259800	-21.9036
chr1.102256201.102256300	-21.9068
chr17.57148901.57149000	-21.9081
chr11.106409801.106409900	-21.9092
chr1.155717401.155717500	-21.9097
chr3.102135801.102135900	-21.911
chr11.117112201.117112300	-21.9115
chr5.39720601.39720700	-21.9156
chr15.76853801.76853900	-21.9175
chr13.60615101.60615200	-21.9198
chr8.57331901.57332000	-21.9217
chr2.167060301.167060400	-21.9228
chr19.4785401.4785500	-21.924
chr2.118678001.118678100	-21.9251
chr9.21029901.21030000	-21.9282
chr5.121598901.121599000	-21.9298
chr2.130362401.130362500	-21.9303
chr10.33642901.33643000	-21.9329
chr15.83723901.83724000	-21.9332
chr12.80720701.80720800	-21.9336
chr14.50624701.50624800	-21.9354
chr18.74213901.74214000	-21.9359
chr6.28420901.28421000	-21.9367
chr13.97070001.97070100	-21.9379
chr11.55031101.55031200	-21.941
chr12.84570301.84570400	-21.9418
chr7.14087401.14087500	-21.9448
chr2.97035501.97035600	-21.9475
chr11.33843801.33843900	-21.9485
chr4.128991901.128992000	-21.9496
chr7.115450401.115450500	-21.9497
chr5.119831901.119832000	-21.9516
chr12.117152501.117152600	-21.9564
chr11.75876601.75876700	-21.9567
chr17.22877001.22877100	-21.9576
chr11.96988601.96988700	-21.959
chr7.24279801.24279900	-21.9606
chrX.140428201.140428300	-21.961
chr14.66381101.66381200	-21.9625
chr5.67139701.67139800	-21.9653
chr15.14531601.14531700	-21.9654
chr5.107899501.107899600	-21.9656
chr10.42171301.42171400	-21.9659
chr7.44669401.44669500	-21.9673
chr12.34733601.34733700	-21.9676
chr5.136982601.136982700	-21.9691
chr1.135699101.135699200	-21.9691
chr11.117173601.117173700	-21.9692
chr16.36709601.36709700	-21.9697
chr9.113653801.113653900	-21.9705
chrX.79786101.79786200	-21.9708
chr5.144905401.144905500	-21.972
chr6.29205201.29205300	-21.9748
chr8.108887401.108887500	-21.9756
chr13.54748901.54749000	-21.9762
chr5.136895901.136896000	-21.9772
chr1.7287901.7288000	-21.9774
chr19.59172301.59172400	-21.9777
chr4.141624401.141624500	-21.978
chr16.32113301.32113400	-21.9782
chr14.57542201.57542300	-21.9785
chr2.32534201.32534300	-21.9806
chr3.108197301.108197400	-21.9817
chr1.34379401.34379500	-21.9822
chr10.13090601.13090700	-21.9822
chr5.137485201.137485300	-21.9828
chr6.35987001.35987100	-21.9858
chr7.28291501.28291600	-21.9866
chr16.32113201.32113300	-21.987
chr11.114727101.114727200	-21.988
chr8.17643801.17643900	-21.9893
chr13.55421101.55421200	-21.9897
chr16.8461101.8461200	-21.9935
chr16.89884701.89884800	-21.9937
chr5.127691301.127691400	-21.9941
chr1.79380901.79381000	-21.9949
chrX.22506701.22506800	-21.9964
chr14.122271301.122271400	-21.9971
chr8.33330701.33330800	-21.9972
chr6.40722601.40722700	-21.9979
chr4.16309201.16309300	-21.9989
chr15.37905901.37906000	-22
chr7.51126701.51126800	-22.0012
chr3.5211601.5211700	-22.0026
chr12.72660901.72661000	-22.0028
chr11.120629601.120629700	-22.0032
chr17.5798701.5798800	-22.0034
chr4.137724901.137725000	-22.0043
chr5.75933701.75933800	-22.0048
chr7.100497301.100497400	-22.0069
chr4.104847401.104847500	-22.0085
chr1.24645901.24646000	-22.0095
chr13.37454101.37454200	-22.0096
chr1.89110201.89110300	-22.0098
chr17.27027701.27027800	-22.0113
chr12.43037301.43037400	-22.0117
chr3.77705401.77705500	-22.0118
chr18.38096201.38096300	-22.0121
chr7.27229301.27229400	-22.0126
chr7.55086301.55086400	-22.013
chrX.133270201.133270300	-22.0138
chr10.81624001.81624100	-22.014
chr9.13297201.13297300	-22.0163
chr4.129885001.129885100	-22.017
chr9.105333801.105333900	-22.0177
chr5.119615201.119615300	-22.0183
chr5.120502501.120502600	-22.0187
chr5.136585201.136585300	-22.0192
chr3.121914701.121914800	-22.0206
chr11.72287701.72287800	-22.0207
chr1.82587201.82587300	-22.0225
chr9.55828701.55828800	-22.0238
chr5.66026901.66027000	-22.0239
chr11.98837401.98837500	-22.0249
chr7.127587701.127587800	-22.0254
chr8.69405101.69405200	-22.0256
chr8.120407501.120407600	-22.0263
chr11.81154001.81154100	-22.029
chr15.57761501.57761600	-22.0292
chr4.143074201.143074300	-22.03
chr6.37687201.37687300	-22.0301
chr3.39189601.39189700	-22.0306
chr3.21192301.21192400	-22.0337
chr5.120298201.120298300	-22.0339
chr1.121670501.121670600	-22.0344
chr5.21712501.21712600	-22.0403
chr3.33843801.33843900	-22.0444
chr3.78495601.78495700	-22.0449
chr16.85080401.85080500	-22.0449
chr10.127750501.127750600	-22.0456
chr15.9394601.9394700	-22.0459
chr11.71774401.71774500	-22.0459
chr4.132567501.132567600	-22.0465
chr1.172341501.172341600	-22.0471
chr8.88273001.88273100	-22.0488
chr7.140991401.140991500	-22.0488
chr17.24881201.24881300	-22.0519
chr15.22699301.22699400	-22.0545
chr6.85478601.85478700	-22.056
chr19.39157001.39157100	-22.0565
chr2.80833801.80833900	-22.0581
chr13.74836001.74836100	-22.0585
chr6.122686901.122687000	-22.0586
chr14.54748201.54748300	-22.0592
chr1.70726101.70726200	-22.0598
chr9.21248801.21248900	-22.0636
chr10.122528601.122528700	-22.0649
chr1.136175501.136175600	-22.0663
chr15.5242801.5242900	-22.0681
chr12.36951901.36952000	-22.0696
chr2.172522301.172522400	-22.0713
chr5.148809201.148809300	-22.0713
chr10.75860001.75860100	-22.0734
chr11.103225001.103225100	-22.0758
chr5.33512701.33512800	-22.0775
chr10.21130201.21130300	-22.0779
chrX.135975101.135975200	-22.0807
chr8.27161301.27161400	-22.0822
chr7.28339601.28339700	-22.0833
chr1.91345101.91345200	-22.0838
chr12.109608101.109608200	-22.0852
chr17.34983101.34983200	-22.0854
chr15.100666601.100666700	-22.0859
chr11.118467601.118467700	-22.0864
chr5.135736601.135736700	-22.0868
chr18.38589801.38589900	-22.0877
chr9.108662701.108662800	-22.0884
chr4.57290301.57290400	-22.0888
chr9.114546301.114546400	-22.0894
chr2.170258501.170258600	-22.0978
chr2.28916701.28916800	-22.0981
chr4.101871401.101871500	-22.099
chr5.147271501.147271600	-22.1
chr5.135733901.135734000	-22.1013
chr14.25665401.25665500	-22.1035
chr17.48700701.48700800	-22.1041
chr17.87503201.87503300	-22.108
chr7.5860701.5860800	-22.1096
chr18.46932401.46932500	-22.1106
chr8.111933001.111933100	-22.1106
chr1.151086601.151086700	-22.1139
chr4.148734801.148734900	-22.1151
chr6.101198601.101198700	-22.1154
chr13.107073101.107073200	-22.1154
chr17.89153601.89153700	-22.1167
chr2.178407501.178407600	-22.1169
chr10.80834601.80834700	-22.1179
chr10.10573101.10573200	-22.1189
chr15.68633401.68633500	-22.1193
[truncated: 147,893 more rows]
