# Supplementary material for: Transient DNMT1 suppression reveals hidden heritable marks in the genome
Source: Nucleic Acids Res. 2015 Jan 10;43(3):1485–97. doi: 10.1093/nar/gku1386 (PMC4330356; doi:10.1093/nar/gku1386)
Supplement: SUPPLEMENTARY DATA [file supp_gku1386_nar-01920-v-2014-File013.xlsx]

## Sheet: Decreased methylation Ctrl-d21
RRBS identified tiles revaling methylation decreased following the transient inactivation of Dnmt1 in d21 Dnmt1tet/tet ES cells
PeakID (cmd=dmr_results/No_Dox_vs_d21/hypo.pertile.20.percent mm10 -gsize mm10)	Peak Score
chr8.91710801.91710900	-20.0003
chr9.6757301.6757400	-20.0017
chr9.20638801.20638900	-20.0029
chrX.89317501.89317600	-20.0045
chr8.64598701.64598800	-20.0051
chr11.74298301.74298400	-20.0054
chr4.115307801.115307900	-20.0055
chr7.118434501.118434600	-20.0058
chr1.136839301.136839400	-20.0058
chr17.5744001.5744100	-20.0058
chr17.35688601.35688700	-20.0068
chr7.128285101.128285200	-20.0069
chr11.25563201.25563300	-20.0076
chr1.26710001.26710100	-20.0078
chr17.70149701.70149800	-20.0091
chr12.115163501.115163600	-20.0093
chr3.120309901.120310000	-20.0097
chr6.117572101.117572200	-20.0116
chr13.77190801.77190900	-20.0117
chr3.110614001.110614100	-20.0127
chr2.31949901.31950000	-20.0128
chr9.27454101.27454200	-20.0135
chr5.125063101.125063200	-20.0141
chr11.95219601.95219700	-20.0144
chr10.101374801.101374900	-20.0151
chr13.95583801.95583900	-20.0154
chr5.136103301.136103400	-20.0155
chr16.22790301.22790400	-20.0156
chrX.49426301.49426400	-20.0166
chr10.90704501.90704600	-20.017
chr11.108936501.108936600	-20.0171
chr16.30090501.30090600	-20.0176
chr13.107121801.107121900	-20.018
chr4.108174101.108174200	-20.0205
chr7.53738901.53739000	-20.0228
chr1.118082201.118082300	-20.0231
chr5.114103201.114103300	-20.0238
chr15.102447201.102447300	-20.024
chr11.111360001.111360100	-20.0258
chr5.60679501.60679600	-20.0262
chr6.3190401.3190500	-20.027
chr2.23924801.23924900	-20.0272
chr11.102778001.102778100	-20.0275
chr5.132722101.132722200	-20.0293
chr19.8173901.8174000	-20.0294
chr14.4958401.4958500	-20.0294
chr12.91160101.91160200	-20.0304
chr18.60779301.60779400	-20.0304
chr2.154515801.154515900	-20.0318
chr15.84131501.84131600	-20.0322
chr1.147943901.147944000	-20.0324
chr4.152377901.152378000	-20.0328
chr2.78129901.78130000	-20.0356
chr4.12934301.12934400	-20.0365
chr15.7183901.7184000	-20.037
chr7.95913301.95913400	-20.0375
chr10.61699501.61699600	-20.0377
chr10.7085001.7085100	-20.0382
chr5.62869001.62869100	-20.0394
chr8.14846601.14846700	-20.0406
chr6.114528601.114528700	-20.0409
chr16.8434301.8434400	-20.0411
chr13.21658501.21658600	-20.0419
chr12.4290801.4290900	-20.0429
chr1.108189901.108190000	-20.0429
chr15.82072001.82072100	-20.0437
chr10.52571201.52571300	-20.0441
chr1.95483901.95484000	-20.0443
chr5.136878601.136878700	-20.0445
chr17.25784201.25784300	-20.045
chr1.94228601.94228700	-20.0457
chr1.187447801.187447900	-20.046
chr11.67675701.67675800	-20.0466
chr8.45023301.45023400	-20.0472
chr2.172216701.172216800	-20.0473
chr1.117663501.117663600	-20.0478
chr2.61846801.61846900	-20.0484
chr6.144694801.144694900	-20.0488
chr4.37999101.37999200	-20.0495
chr5.73166701.73166800	-20.0495
chr8.94860401.94860500	-20.0501
chr1.16327901.16328000	-20.0501
chr6.8951801.8951900	-20.0517
chr9.87018301.87018400	-20.052
chrX.56156101.56156200	-20.0521
chr17.32452901.32453000	-20.0522
chr9.21713001.21713100	-20.0535
chr12.4873801.4873900	-20.0539
chr5.92587601.92587700	-20.0542
chr12.106143101.106143200	-20.0542
chr16.87738501.87738600	-20.0549
chr6.18063501.18063600	-20.0549
chrX.14402101.14402200	-20.055
chr8.35589601.35589700	-20.0574
chr17.17472301.17472400	-20.0574
chr6.109920601.109920700	-20.058
chr11.70317701.70317800	-20.0581
chr12.65227001.65227100	-20.0591
chr3.146350201.146350300	-20.0596
chr14.64843601.64843700	-20.0599
chr4.129654801.129654900	-20.0602
chr6.40907201.40907300	-20.0608
chrX.59929301.59929400	-20.061
chr6.83220301.83220400	-20.0613
chr1.100011601.100011700	-20.0627
chr1.135664101.135664200	-20.064
chr11.50796401.50796500	-20.0645
chr2.72566101.72566200	-20.0649
chr10.94271201.94271300	-20.0665
chr5.116003901.116004000	-20.067
chr8.26352301.26352400	-20.0674
chr7.64745801.64745900	-20.0675
chr1.23524301.23524400	-20.0676
chr4.44084601.44084700	-20.0678
chr4.3559301.3559400	-20.0694
chr14.10038001.10038100	-20.0697
chr16.52666901.52667000	-20.07
chr15.64134401.64134500	-20.0703
chrY.5610401.5610500	-20.0705
chr12.44752301.44752400	-20.071
chr7.48597501.48597600	-20.0724
chr8.20943801.20943900	-20.0725
chr18.81174901.81175000	-20.0729
chr1.171116201.171116300	-20.0731
chr1.93373101.93373200	-20.0743
chr10.128578101.128578200	-20.0753
chr9.22018601.22018700	-20.0761
chrY.1459501.1459600	-20.0765
chr1.70951101.70951200	-20.0767
chr6.146647501.146647600	-20.0769
chr12.3068101.3068200	-20.0781
chr5.122880501.122880600	-20.0788
chr16.91286701.91286800	-20.0796
chr9.71725401.71725500	-20.0797
chr5.52903501.52903600	-20.0797
chr16.58717601.58717700	-20.0803
chr12.57498301.57498400	-20.0804
chrY.40004001.40004100	-20.0808
chr9.62662301.62662400	-20.0826
chr7.15309901.15310000	-20.0834
chr7.6398401.6398500	-20.084
chr11.104102501.104102600	-20.0845
chr19.21738901.21739000	-20.0861
chr15.25854701.25854800	-20.0862
chr1.17303601.17303700	-20.0866
chr13.113209901.113210000	-20.0868
chr2.54191301.54191400	-20.0877
chr4.91154101.91154200	-20.0884
chr3.87117601.87117700	-20.0886
chr2.91068901.91069000	-20.0888
chr5.100514001.100514100	-20.0894
chr11.73214001.73214100	-20.0908
chr11.96531701.96531800	-20.0925
chr8.118337901.118338000	-20.0925
chr4.10714001.10714100	-20.0925
chr1.159553901.159554000	-20.0934
chr5.109319001.109319100	-20.0948
chr9.118801801.118801900	-20.0959
chr8.23629501.23629600	-20.0963
chr1.91299001.91299100	-20.0977
chr10.79899401.79899500	-20.0978
chr8.121924201.121924300	-20.098
chr17.71698701.71698800	-20.098
chr1.19378501.19378600	-20.0981
chr8.118339201.118339300	-20.0996
chr5.50285201.50285300	-20.0997
chr16.76293201.76293300	-20.103
chr3.159891701.159891800	-20.1037
chr4.107680501.107680600	-20.1045
chr1.74381901.74382000	-20.1059
chr15.77414901.77415000	-20.1063
chr15.76665901.76666000	-20.1071
chr17.21767401.21767500	-20.1072
chr15.97085201.97085300	-20.1079
chr8.71700301.71700400	-20.1079
chr2.79486701.79486800	-20.1081
chr8.72579601.72579700	-20.1084
chr4.151968501.151968600	-20.1089
chr12.76601901.76602000	-20.109
chr3.9358501.9358600	-20.1096
chr10.86729701.86729800	-20.1111
chr13.54645901.54646000	-20.1116
chr11.116135101.116135200	-20.113
chr10.75019801.75019900	-20.1139
chr12.21132801.21132900	-20.1151
chr7.29452001.29452100	-20.1158
chr13.104391201.104391300	-20.1161
chr5.50034001.50034100	-20.1166
chr16.19278801.19278900	-20.1167
chr16.55959201.55959300	-20.1167
chr2.150291301.150291400	-20.1179
chr6.139855201.139855300	-20.118
chr11.28795901.28796000	-20.1185
chr9.29644901.29645000	-20.1194
chr2.17882301.17882400	-20.1197
chr3.153289301.153289400	-20.12
chrX.98497301.98497400	-20.1215
chr8.74572001.74572100	-20.1216
chr15.77695601.77695700	-20.1231
chr4.155657801.155657900	-20.1251
chr13.35350101.35350200	-20.1253
chr16.50840801.50840900	-20.1262
chr10.77266501.77266600	-20.1266
chr10.42016301.42016400	-20.1268
chr12.75374301.75374400	-20.1271
chr10.29243401.29243500	-20.1287
chr15.66962201.66962300	-20.1302
chr15.79159201.79159300	-20.1308
chr9.108577601.108577700	-20.1311
chr11.104584101.104584200	-20.1312
chr12.109397301.109397400	-20.1322
chr7.34834401.34834500	-20.1327
chr10.69986201.69986300	-20.1329
chr13.97403801.97403900	-20.1346
chr14.70925701.70925800	-20.1357
chr8.33588701.33588800	-20.1357
chr11.107905601.107905700	-20.1361
chr13.55604101.55604200	-20.1366
chr5.91303701.91303800	-20.1367
chrX.30224101.30224200	-20.1369
chr7.11899301.11899400	-20.1371
chr6.55249301.55249400	-20.1374
chr14.98389701.98389800	-20.1378
chr16.73647201.73647300	-20.1382
chr2.59042701.59042800	-20.1385
chr14.78020101.78020200	-20.1393
chr8.47308501.47308600	-20.1393
chr4.3463001.3463100	-20.1398
chr3.106610701.106610800	-20.1404
chr18.37748001.37748100	-20.1406
chr13.32610501.32610600	-20.141
chr12.97960601.97960700	-20.1415
chr8.62894301.62894400	-20.143
chr5.62196101.62196200	-20.1435
chr13.58779201.58779300	-20.144
chr16.72851101.72851200	-20.1448
chr6.115519501.115519600	-20.1452
chr10.77151301.77151400	-20.1459
chr5.142983701.142983800	-20.1461
chr18.37691301.37691400	-20.1465
chr4.43662001.43662100	-20.1474
chr12.50261501.50261600	-20.1484
chrX.11887701.11887800	-20.1485
chr13.62944601.62944700	-20.149
chr3.125591701.125591800	-20.1494
chr12.17842501.17842600	-20.1497
chr2.22353201.22353300	-20.1513
chr7.52543801.52543900	-20.1534
chr5.111581401.111581500	-20.1536
chr16.90087301.90087400	-20.155
chr8.125887701.125887800	-20.155
chr9.75411201.75411300	-20.1555
chr13.82379601.82379700	-20.1566
chr7.3110201.3110300	-20.1566
chr19.11280101.11280200	-20.1567
chr11.43329501.43329600	-20.157
chr2.72565901.72566000	-20.1573
chr4.24866001.24866100	-20.1574
chr1.79082901.79083000	-20.1581
chr17.31647201.31647300	-20.1583
chr4.138575301.138575400	-20.1591
chrY.84062001.84062100	-20.1613
chr8.98217501.98217600	-20.1614
chr13.119160301.119160400	-20.1614
chr18.48673301.48673400	-20.1615
chr17.94501001.94501100	-20.1616
chr9.110965701.110965800	-20.1622
chr6.142191301.142191400	-20.1626
chr12.76608501.76608600	-20.1636
chr3.129788801.129788900	-20.1646
chr8.80858901.80859000	-20.1647
chr3.6660501.6660600	-20.1648
chr4.127326001.127326100	-20.1655
chr10.67928901.67929000	-20.1656
chr17.28538501.28538600	-20.1657
chr1.87184601.87184700	-20.1671
chr1.48973601.48973700	-20.1676
chr2.52756101.52756200	-20.1681
chr3.111582601.111582700	-20.1681
chr5.116893001.116893100	-20.1689
chr5.124951701.124951800	-20.1693
chrX.108452301.108452400	-20.1695
chr12.110593301.110593400	-20.1697
chr3.122504801.122504900	-20.1698
chr11.96692201.96692300	-20.1703
chr2.157675501.157675600	-20.1728
chr3.134331701.134331800	-20.1739
chr1.33638201.33638300	-20.1739
chr10.81388001.81388100	-20.1741
chr1.21510501.21510600	-20.1742
chr15.45972801.45972900	-20.1748
chr14.124103601.124103700	-20.1749
chr1.90460601.90460700	-20.1749
chr11.98629401.98629500	-20.1762
chr13.105976701.105976800	-20.1775
chr5.64513201.64513300	-20.1777
chr15.31151301.31151400	-20.178
chr16.31051201.31051300	-20.18
chr1.104159101.104159200	-20.1801
chr1.170692901.170693000	-20.1804
chr6.76728401.76728500	-20.1808
chr16.85404001.85404100	-20.181
chr2.22309301.22309400	-20.1812
chr17.94699101.94699200	-20.1818
chr15.88245701.88245800	-20.183
chr13.4614101.4614200	-20.1835
chr9.85791701.85791800	-20.1852
chr15.97788301.97788400	-20.1852
chr9.55616101.55616200	-20.1859
chr6.33247701.33247800	-20.1868
chr19.6481301.6481400	-20.1868
chr1.59286401.59286500	-20.1876
chr3.5211601.5211700	-20.1876
chr11.74929601.74929700	-20.188
chr12.58869501.58869600	-20.1907
chr2.168893901.168894000	-20.1927
chr11.3992801.3992900	-20.193
chr12.76564301.76564400	-20.1934
chr5.121143001.121143100	-20.1957
chr11.50445501.50445600	-20.1961
chr13.100585601.100585700	-20.1965
chr2.173272601.173272700	-20.1965
chr9.44264201.44264300	-20.1994
chr6.114194601.114194700	-20.2001
chr3.88443201.88443300	-20.2017
chr10.77188101.77188200	-20.2044
chr3.124725101.124725200	-20.2047
chr15.69408201.69408300	-20.205
chr8.112591701.112591800	-20.2052
chr18.73970401.73970500	-20.2053
chr4.33536901.33537000	-20.2076
chr15.99492701.99492800	-20.2078
chr1.166547801.166547900	-20.2085
chr5.145838301.145838400	-20.2095
chr8.125669501.125669600	-20.2101
chr7.41915801.41915900	-20.2113
chr9.17753301.17753400	-20.2121
chr7.83436301.83436400	-20.2128
chr2.136644901.136645000	-20.2143
chr7.62495001.62495100	-20.2155
chr15.84772701.84772800	-20.2159
chr10.19235101.19235200	-20.2161
chr10.81194501.81194600	-20.2165
chr8.121923801.121923900	-20.2168
chr13.12156101.12156200	-20.2169
chr16.4849201.4849300	-20.2192
chr6.26003801.26003900	-20.2215
chr9.88077601.88077700	-20.2226
chr4.110767401.110767500	-20.223
chr5.3098701.3098800	-20.2231
chr1.52803901.52804000	-20.2233
chr18.73856401.73856500	-20.2235
chr8.118951801.118951900	-20.224
chr5.77487801.77487900	-20.2244
chr8.116144401.116144500	-20.2272
chr5.148196001.148196100	-20.2273
chr11.60097101.60097200	-20.228
chr14.64843701.64843800	-20.2286
chr6.65354201.65354300	-20.229
chrY.21045801.21045900	-20.2292
chr9.97960201.97960300	-20.2302
chr1.190287901.190288000	-20.2316
chr16.50074601.50074700	-20.2316
chr4.91381301.91381400	-20.2325
chr11.70812401.70812500	-20.234
chr3.28765301.28765400	-20.2341
chr11.51407201.51407300	-20.2342
chr1_GL456211_random.109301.109400	-20.2349
chr14.33366901.33367000	-20.2381
chr4.140419801.140419900	-20.2404
chr5.100788501.100788600	-20.2407
chr12.82548701.82548800	-20.2423
chr10.117926301.117926400	-20.2446
chr1.183453401.183453500	-20.2456
chr15.64846401.64846500	-20.2461
chr12.84785301.84785400	-20.2481
chrX.98741801.98741900	-20.2496
chr1.160335101.160335200	-20.2501
chr9.35024901.35025000	-20.2507
chrX.147655701.147655800	-20.2518
chr4.147507001.147507100	-20.2529
chr10.76569901.76570000	-20.2533
chr10.95331601.95331700	-20.2543
chrY.4065801.4065900	-20.255
chr4.69410201.69410300	-20.2554
chr11.78792801.78792900	-20.2566
chr14.99442001.99442100	-20.257
chr12.73640301.73640400	-20.2573
chr6.38107401.38107500	-20.2576
chr2.165192001.165192100	-20.2578
chr7.6281001.6281100	-20.2591
chr19.8286001.8286100	-20.2593
chr9.49606001.49606100	-20.2623
chr13.33614101.33614200	-20.2623
chr10.126865401.126865500	-20.2627
chr13.80558401.80558500	-20.2629
chr14.113678601.113678700	-20.2631
chr8.55973901.55974000	-20.2634
chr5.128206101.128206200	-20.2643
chr11.29265601.29265700	-20.2644
chr3.82684801.82684900	-20.2648
chr10.90967101.90967200	-20.2654
chr15.45093001.45093100	-20.2654
chr8.43905401.43905500	-20.2661
chr14.43250001.43250100	-20.2669
chr13.117925601.117925700	-20.2684
chr10.80901701.80901800	-20.2685
chr6.63205501.63205600	-20.2695
chrX.50747601.50747700	-20.2703
chr12.21204101.21204200	-20.2703
chr13.51242401.51242500	-20.2711
chr10.66756001.66756100	-20.2714
chr8.75998901.75999000	-20.2721
chr7.83694901.83695000	-20.273
chr11.101377101.101377200	-20.2739
chr12.105992201.105992300	-20.2757
chr5.61809001.61809100	-20.2765
chr12.108259701.108259800	-20.2766
chr4.43984701.43984800	-20.2792
chr2.173160101.173160200	-20.2795
chr18.36954801.36954900	-20.2795
chr13.43726901.43727000	-20.2804
chr15.102867801.102867900	-20.2816
chr11.103808201.103808300	-20.2818
chr15.50627401.50627500	-20.2832
chr2.72566001.72566100	-20.2837
chr1.94080701.94080800	-20.2845
chr2.140516201.140516300	-20.2851
chr5.12479501.12479600	-20.2853
chr6.124913601.124913700	-20.2854
chr7.54640701.54640800	-20.2857
chr14.9096701.9096800	-20.2861
chr7.108678601.108678700	-20.2866
chr1.15267001.15267100	-20.2869
chr6.38882001.38882100	-20.2875
chr12.81838601.81838700	-20.2881
chr19.44547001.44547100	-20.2903
chr7.33269801.33269900	-20.2904
chr15.101558301.101558400	-20.2906
chr4.131797801.131797900	-20.2906
chr6.48291801.48291900	-20.2939
chr12.101233501.101233600	-20.2946
chr8.107642501.107642600	-20.2955
chr6.122114401.122114500	-20.2959
chr4.119029101.119029200	-20.2967
chr10.89621401.89621500	-20.2969
chr1.48973901.48974000	-20.2973
chr2.136051101.136051200	-20.2976
chr10.128569801.128569900	-20.2976
chr5.117105001.117105100	-20.2978
chrX.64120301.64120400	-20.2989
chr5.149144201.149144300	-20.2992
chr13.54114501.54114600	-20.2993
chr16.18386601.18386700	-20.2999
chr18.32432001.32432100	-20.3
chrX.39125301.39125400	-20.3004
chr15.76999301.76999400	-20.3006
chr14.118160201.118160300	-20.3011
chr2.96317901.96318000	-20.3025
chr14.66951001.66951100	-20.3025
chr7.139368901.139369000	-20.3026
chr19.45575301.45575400	-20.3032
chr18.6481901.6482000	-20.3032
chr11.93763501.93763600	-20.3035
chrX.141831401.141831500	-20.305
chr4.135770801.135770900	-20.3073
chr15.29737101.29737200	-20.3076
chr7.42398901.42399000	-20.3081
chr19.9172601.9172700	-20.3088
chr2.118263001.118263100	-20.3089
chr8.109021301.109021400	-20.3101
chr11.32324401.32324500	-20.3102
chr3.99566101.99566200	-20.3102
chr2.163145501.163145600	-20.3104
chr15.67040301.67040400	-20.3106
chr11.116005401.116005500	-20.3109
chr3.40683401.40683500	-20.311
chr8.120462401.120462500	-20.3114
chr8.120354101.120354200	-20.3124
chrX.107643701.107643800	-20.3135
chr11.16071401.16071500	-20.3136
chr18.82758801.82758900	-20.3137
chr10.80302201.80302300	-20.3142
chr5.106466601.106466700	-20.3151
chr4.121584801.121584900	-20.3154
chr17.58628901.58629000	-20.3165
chr14.58893701.58893800	-20.317
chr7.100497101.100497200	-20.3177
chr5.4730601.4730700	-20.319
chr2.113017201.113017300	-20.3208
chr2.111884001.111884100	-20.321
chr1.58499401.58499500	-20.3212
chr11.80685201.80685300	-20.3217
chr4.109394001.109394100	-20.323
chr17.88112401.88112500	-20.3238
chr1.77797201.77797300	-20.325
chr5.83241901.83242000	-20.3251
chr2.158510801.158510900	-20.3252
chr1.18392501.18392600	-20.3252
chr4.80235501.80235600	-20.3259
chr13.110477801.110477900	-20.3267
chr7.43279201.43279300	-20.3276
chr11.70980601.70980700	-20.3283
chr4.100128001.100128100	-20.3291
chr5.78154401.78154500	-20.3295
chr2.15573801.15573900	-20.3297
chr7.19014401.19014500	-20.3302
chr13.59714401.59714500	-20.3309
chr10.62248001.62248100	-20.331
chr1.58619701.58619800	-20.3316
chr1.10388801.10388900	-20.3318
chr2.97838301.97838400	-20.3322
chr3.117322701.117322800	-20.3323
chr5.118093801.118093900	-20.3324
chr9.50482801.50482900	-20.3326
chr11.94941301.94941400	-20.3341
chr5.46563001.46563100	-20.3342
chr4.133415501.133415600	-20.3342
chr17.16921301.16921400	-20.3343
chr5.118477301.118477400	-20.335
chr14.51071501.51071600	-20.3352
chr18.37565201.37565300	-20.3355
chr10.89621501.89621600	-20.3358
chr9.99452601.99452700	-20.3362
chr1.157017301.157017400	-20.3362
chr6.31666001.31666100	-20.3368
chr5.89785501.89785600	-20.3373
chr15.88832901.88833000	-20.3374
chr6.29687901.29688000	-20.338
chr16.4983501.4983600	-20.3383
chr5.96292601.96292700	-20.3386
chr4.134357201.134357300	-20.3401
chr8.69696501.69696600	-20.3409
chrX.116552101.116552200	-20.3412
chr2.109708001.109708100	-20.3424
chr11.67083701.67083800	-20.3432
chr5.123653901.123654000	-20.3434
chr15.78472301.78472400	-20.3435
chr8.125091401.125091500	-20.3439
chr13.51209901.51210000	-20.3446
chr9.49980501.49980600	-20.3454
chr5.67922801.67922900	-20.3459
chr8.93745301.93745400	-20.3465
chr5.9196801.9196900	-20.3466
chr13.89471801.89471900	-20.3482
chr7.141459801.141459900	-20.3485
chr1.120068401.120068500	-20.3494
chr2.35609101.35609200	-20.35
chr10.55670101.55670200	-20.3515
chr2.95206801.95206900	-20.353
chr5.125528601.125528700	-20.3535
chr6.48597201.48597300	-20.354
chr13.74883601.74883700	-20.3544
chr17.19164801.19164900	-20.3552
chr1.166456801.166456900	-20.3565
chr8.45320301.45320400	-20.3574
chr1.138756101.138756200	-20.3581
chr4.9874501.9874600	-20.3583
chr5.125572801.125572900	-20.3584
chr8.13669801.13669900	-20.3586
chr7.98423501.98423600	-20.3586
chrX.38480101.38480200	-20.359
chr9.123405801.123405900	-20.3608
chr9.37427201.37427300	-20.363
chr1.153525201.153525300	-20.3632
chr14.24008801.24008900	-20.3633
chr17.33649701.33649800	-20.3645
chr2.8198301.8198400	-20.3654
chr10.103575401.103575500	-20.3686
chr3.54633601.54633700	-20.3688
chr8.55973801.55973900	-20.3689
chr18.71888101.71888200	-20.3704
chr12.112153601.112153700	-20.3706
chr10.21412901.21413000	-20.3706
chrX.58845201.58845300	-20.3711
chr11.64452801.64452900	-20.3719
chr18.71166301.71166400	-20.3721
chr11.101870001.101870100	-20.3725
chr5.72863401.72863500	-20.3727
chr2.149558301.149558400	-20.373
chr2.28505401.28505500	-20.3742
chr11.6465601.6465700	-20.3754
chr11.48063901.48064000	-20.3757
chr13.54385401.54385500	-20.3758
chr6.100782901.100783000	-20.3767
chr4.29359901.29360000	-20.3777
chr9.40944401.40944500	-20.3783
chr8.115530101.115530200	-20.3784
chr10.117423801.117423900	-20.3791
chr15.87857201.87857300	-20.3799
chr5.138280901.138281000	-20.3801
chr16.3245201.3245300	-20.3805
chr19.5938101.5938200	-20.3813
chr12.13251101.13251200	-20.3813
chr4.12178901.12179000	-20.3817
chr2.95696001.95696100	-20.3824
chr9.108577501.108577600	-20.3826
chr14.33190101.33190200	-20.3837
chr12.112580901.112581000	-20.3846
chr10.80182301.80182400	-20.3847
chr10.86637301.86637400	-20.3849
chr9.99451601.99451700	-20.3863
chr8.70801301.70801400	-20.3871
chr10.69151201.69151300	-20.3877
chr7.127314301.127314400	-20.3877
chrX.143194801.143194900	-20.3885
chr9.36382301.36382400	-20.39
chr3.77153601.77153700	-20.3913
chr8.85055001.85055100	-20.3916
chr2.168335001.168335100	-20.3922
chr10.81022601.81022700	-20.3924
chr7.107640901.107641000	-20.3928
chr5.122763701.122763800	-20.3933
chr18.34846001.34846100	-20.394
chr4.141601201.141601300	-20.3947
chr2.82203501.82203600	-20.3954
chr12.73452201.73452300	-20.3963
chr3.3070301.3070400	-20.3965
chr6.88733501.88733600	-20.3972
chr17.69158101.69158200	-20.3973
chr4.155902201.155902300	-20.3985
chr10.47940401.47940500	-20.3989
chr13.31833801.31833900	-20.399
chr10.64040401.64040500	-20.3998
chr11.98971201.98971300	-20.401
chr5.19376801.19376900	-20.4017
chr11.55184801.55184900	-20.4021
chr7.64065601.64065700	-20.4024
chr8.112117001.112117100	-20.4032
chr13.64184601.64184700	-20.4034
chr4.140985101.140985200	-20.4042
chr18.29553801.29553900	-20.4048
chr9.104071301.104071400	-20.4054
chr1.191418501.191418600	-20.406
chr11.99293301.99293400	-20.4061
chr7.143475901.143476000	-20.4063
chr14.114190401.114190500	-20.4067
chr5.123702501.123702600	-20.4067
chr2.29795501.29795600	-20.4074
chr5.57234401.57234500	-20.4082
chr8.100856401.100856500	-20.4087
chr2.116180201.116180300	-20.4087
chr9.116426801.116426900	-20.4088
chr2.53559901.53560000	-20.4095
chrY.6951601.6951700	-20.4101
chr14.58049901.58050000	-20.4104
chr18.54421101.54421200	-20.4109
chr11.17257301.17257400	-20.4126
chr11.115820801.115820900	-20.4133
chr16.61256801.61256900	-20.4135
chr7.108542501.108542600	-20.4148
chr1.23776601.23776700	-20.415
chr1.91326401.91326500	-20.4167
chr6.47659101.47659200	-20.4176
chr2.158272801.158272900	-20.4184
chr17.8743501.8743600	-20.4187
chr18.74197101.74197200	-20.4187
chr17.35111701.35111800	-20.4194
chr4.121052601.121052700	-20.4197
chr10.90577801.90577900	-20.4202
chr10.80606201.80606300	-20.4224
chr12.3387901.3388000	-20.4227
chr7.76309001.76309100	-20.4228
chr12.74580901.74581000	-20.4229
chr2.162135301.162135400	-20.423
chr11.65187501.65187600	-20.4231
chr17.82999801.82999900	-20.4236
chr16.53996501.53996600	-20.4237
chr11.105819001.105819100	-20.4247
chr11.61212401.61212500	-20.4248
chr19.21036601.21036700	-20.4253
chrX.25493801.25493900	-20.4254
chr1.185715101.185715200	-20.4274
chr17.26116801.26116900	-20.4278
chrX.161297901.161298000	-20.4288
chr18.75898401.75898500	-20.4296
chr7.34667701.34667800	-20.4304
chr4.12362501.12362600	-20.4305
chr1.162286601.162286700	-20.4306
chr19.41808601.41808700	-20.4315
chr17.74020001.74020100	-20.4346
chr13.84088601.84088700	-20.4355
chr11.15927501.15927600	-20.4358
chr8.108302601.108302700	-20.4374
chr13.23317801.23317900	-20.4386
chr2.55780001.55780100	-20.4386
chr12.104858701.104858800	-20.4394
chr11.93163001.93163100	-20.4396
chr9.44263701.44263800	-20.4409
chr12.7417701.7417800	-20.4435
chrX.26115701.26115800	-20.4439
chr6.113428301.113428400	-20.4467
chrX.55465001.55465100	-20.4474
chr6.146514801.146514900	-20.4487
chr11.107708001.107708100	-20.4495
chr2.91068601.91068700	-20.4504
chr11.120047901.120048000	-20.4513
chr10.70371301.70371400	-20.4513
chr18.61839601.61839700	-20.4513
chr6.75866501.75866600	-20.4519
chr10.61069101.61069200	-20.4527
chr2.24385601.24385700	-20.4537
chr6.81308301.81308400	-20.4547
chr11.101337501.101337600	-20.4548
chr12.68916501.68916600	-20.4552
chr3.24948201.24948300	-20.4563
chr18.67197301.67197400	-20.4571
chr6.48596601.48596700	-20.4574
chr3.149191101.149191200	-20.4585
chr19.33949101.33949200	-20.4586
chr9.43344001.43344100	-20.4595
chr9.42952601.42952700	-20.4608
chr14.34194801.34194900	-20.4612
chr19.24209601.24209700	-20.4621
chr3.80132601.80132700	-20.4628
chr14.81554901.81555000	-20.4631
chr18.15406901.15407000	-20.4639
chr6.112194201.112194300	-20.4644
chr16.3690201.3690300	-20.4645
chr10.29395201.29395300	-20.4646
chr13.43913401.43913500	-20.4646
chr8.104099801.104099900	-20.4656
chr7.116166301.116166400	-20.4659
chr18.57287701.57287800	-20.4672
chr1.75361501.75361600	-20.4678
chr5.121932001.121932100	-20.4678
chr6.124238301.124238400	-20.4687
chr4.83089701.83089800	-20.4692
chr3.114720601.114720700	-20.4704
chr5.73214001.73214100	-20.4706
chr2.167137101.167137200	-20.4707
chr1.115433901.115434000	-20.4713
chr6.10313701.10313800	-20.4714
chr1.150344001.150344100	-20.4724
chr2.69857801.69857900	-20.4726
chr9.93340401.93340500	-20.4745
chr16.30096901.30097000	-20.4747
chr15.30002801.30002900	-20.4752
chr13.105799301.105799400	-20.4759
chr4.119136301.119136400	-20.476
chr16.22486801.22486900	-20.4801
chr7.24931801.24931900	-20.4813
chr1.39417901.39418000	-20.4816
chr1.183423401.183423500	-20.4818
chr1.27726401.27726500	-20.4818
chr15.82121501.82121600	-20.4826
chr6.8044601.8044700	-20.4828
chr8.119801901.119802000	-20.4829
chr1.76832501.76832600	-20.4834
chr12.108368901.108369000	-20.4837
chr11.70228601.70228700	-20.4842
chr5.6471701.6471800	-20.4851
chr11.115227801.115227900	-20.4852
chr7.127393001.127393100	-20.4864
chr10.118840001.118840100	-20.4889
chr6.141713801.141713900	-20.4898
chr1.120332501.120332600	-20.4928
chr2.166589701.166589800	-20.4934
chr1.76003601.76003700	-20.4936
chr16.20392601.20392700	-20.4937
chr3.9523401.9523500	-20.4953
chr7.46099901.46100000	-20.4956
chr4.20818301.20818400	-20.4957
chr17.26924301.26924400	-20.4958
chr9.35624001.35624100	-20.4971
chr2.180879201.180879300	-20.4976
chr2.36513401.36513500	-20.4979
chr5.68559101.68559200	-20.4985
chr5.73608201.73608300	-20.4986
chr1.73707801.73707900	-20.4987
chr6.14854801.14854900	-20.4991
chr1.152678201.152678300	-20.5009
chr18.65279001.65279100	-20.501
chr10.112836101.112836200	-20.5012
chr11.59250001.59250100	-20.5032
chr10.76730001.76730100	-20.5054
chr18.64153901.64154000	-20.5066
chr2.119010301.119010400	-20.5069
chr11.100879801.100879900	-20.5078
chr1.24251701.24251800	-20.5089
chr13.11418001.11418100	-20.509
chr19.45811401.45811500	-20.5092
chr1.151564301.151564400	-20.5106
chrX.167973601.167973700	-20.5118
chr2.123549101.123549200	-20.5127
chr4.128711101.128711200	-20.5128
chr5.124804701.124804800	-20.5129
chr12.17710101.17710200	-20.5131
chr12.3387701.3387800	-20.5134
chr11.108936601.108936700	-20.514
chr13.43734701.43734800	-20.5141
chr16.90302101.90302200	-20.5146
chr8.43662701.43662800	-20.517
chr12.111816501.111816600	-20.5171
chr4.135024501.135024600	-20.5178
chr1.161324701.161324800	-20.5181
chr14.75441101.75441200	-20.5188
chr9.108115601.108115700	-20.5203
chr10.127544701.127544800	-20.5203
chr2.108212301.108212400	-20.5229
chr8.29015801.29015900	-20.5247
chr17.4894301.4894400	-20.5251
chr4.9921201.9921300	-20.5256
chr8.122428301.122428400	-20.5261
chr5.125017501.125017600	-20.5271
chr1_GL456221_random.103901.104000	-20.5277
chr16.41805901.41806000	-20.5288
chr7.98751201.98751300	-20.5292
chr11.116331101.116331200	-20.5297
chr2.86533101.86533200	-20.5309
chr17.55956901.55957000	-20.5323
chr19.7156801.7156900	-20.5324
chr5.102892601.102892700	-20.5324
chr11.82444401.82444500	-20.5332
chr2.50878001.50878100	-20.5335
chr4.152418501.152418600	-20.534
chr1.94802701.94802800	-20.5346
chr10.63121901.63122000	-20.5347
chr16.28501201.28501300	-20.5354
chr8.121955301.121955400	-20.5361
chr3.15868701.15868800	-20.5363
chr2.128438301.128438400	-20.5364
chr5.39923001.39923100	-20.5371
chr19.48304501.48304600	-20.5375
chr11.14841001.14841100	-20.5376
chr11.56151201.56151300	-20.5384
chr6.6139001.6139100	-20.5384
chr7.4595001.4595100	-20.5387
chr2.42005601.42005700	-20.5388
chr10.103799201.103799300	-20.5395
chr18.90091901.90092000	-20.5398
chr2.168867201.168867300	-20.5398
chr11.44777501.44777600	-20.5406
chr5.66974501.66974600	-20.5406
chr4.125715801.125715900	-20.5408
chr11.78483001.78483100	-20.541
chr11.29824201.29824300	-20.5412
chr15.99470701.99470800	-20.5414
chr18.68088501.68088600	-20.5423
chr13.43305501.43305600	-20.5425
chr17.70887301.70887400	-20.543
chr4.121507201.121507300	-20.5432
chr4.3078901.3079000	-20.5437
chr4.27170001.27170100	-20.545
chr2.170967801.170967900	-20.5451
chr19.59467101.59467200	-20.5466
chr17.55114801.55114900	-20.5477
chr11.116086001.116086100	-20.5494
chr4.26646701.26646800	-20.5503
chr19.39194701.39194800	-20.5516
chr1.182865801.182865900	-20.5522
chr1.188678401.188678500	-20.5578
chr10.46570901.46571000	-20.5587
chr14.78604301.78604400	-20.5611
chr5.46706101.46706200	-20.5617
chr3.54770501.54770600	-20.5617
chrX.161298601.161298700	-20.5625
chrX.39125401.39125500	-20.5646
chr1.76766401.76766500	-20.5662
chr3.85081201.85081300	-20.5673
chr9.122902901.122903000	-20.5694
chrX.138378001.138378100	-20.5695
chr17.88112301.88112400	-20.5704
chr2.26629601.26629700	-20.5706
chr19.9231801.9231900	-20.5722
chr5.109384801.109384900	-20.5729
chr3.59609401.59609500	-20.5737
chr14.118160001.118160100	-20.5742
chr15.80111801.80111900	-20.5746
chr9.70077201.70077300	-20.5749
chr9.93758701.93758800	-20.575
chr7.37910101.37910200	-20.5759
chr10.80536801.80536900	-20.5776
chr1.115553201.115553300	-20.5794
chr4.134569001.134569100	-20.5796
chr16.47835601.47835700	-20.5809
chr7.14728801.14728900	-20.5814
chr15.27627901.27628000	-20.5823
chr5.18346201.18346300	-20.5826
chr15.97005701.97005800	-20.5827
chr4.148404401.148404500	-20.5828
chr3.6696301.6696400	-20.5832
chr1.42520601.42520700	-20.5833
chr1.55325801.55325900	-20.5833
chr9.33913701.33913800	-20.584
chr18.48069501.48069600	-20.5843
chr1.118158901.118159000	-20.5858
chr11.61069201.61069300	-20.5862
chr16.93819101.93819200	-20.5875
chr18.85736401.85736500	-20.5902
chr7.90810901.90811000	-20.5902
chr18.37565101.37565200	-20.592
chr8.110613701.110613800	-20.5923
chr10.10173701.10173800	-20.5932
chr11.51899901.51900000	-20.5936
chrX.120312901.120313000	-20.5946
chr18.40530701.40530800	-20.5948
chr2.163151101.163151200	-20.5948
chr11.68494901.68495000	-20.5954
chr2.81589201.81589300	-20.598
chr10.76554801.76554900	-20.5989
chr6.75077901.75078000	-20.5993
chr12.5119701.5119800	-20.601
chr12.96155701.96155800	-20.6012
chr5.137758201.137758300	-20.6015
chr11.22007301.22007400	-20.6025
chr15.16091301.16091400	-20.6025
chr4.156326801.156326900	-20.6033
chr2.37025301.37025400	-20.604
chr9.111467801.111467900	-20.6048
chr19.37685801.37685900	-20.6052
chr4.150706801.150706900	-20.6057
chr10.121099901.121100000	-20.6058
chr11.5158601.5158700	-20.6064
chr17.12307601.12307700	-20.607
chr1.22061301.22061400	-20.6075
chr11.3863301.3863400	-20.6077
chr14.65641201.65641300	-20.6098
chr14.90198001.90198100	-20.6099
chr9.22156401.22156500	-20.6132
chr10.7225801.7225900	-20.6132
chr19.3321901.3322000	-20.6133
chr2.17671601.17671700	-20.6145
chr5.116229201.116229300	-20.617
chr9.102793401.102793500	-20.6204
chr7.98888301.98888400	-20.6217
chr2.129688301.129688400	-20.6224
chr6.70500301.70500400	-20.6237
chr12.13405301.13405400	-20.6239
chr11.115202101.115202200	-20.6244
chr4.136423801.136423900	-20.6248
chr15.76906301.76906400	-20.6249
chr5.125191501.125191600	-20.625
chr5.143386701.143386800	-20.6253
chr15.64026601.64026700	-20.6259
chr14.43693701.43693800	-20.6264
chr7.22799701.22799800	-20.6267
chr18.37695201.37695300	-20.6267
chr14.79851301.79851400	-20.6269
chr16.30540501.30540600	-20.6272
chr17.70517501.70517600	-20.6282
chr11.32149701.32149800	-20.6286
chr5.146143601.146143700	-20.6294
chr16.5244401.5244500	-20.6301
chr13.62968601.62968700	-20.6308
chr12.45335301.45335400	-20.6311
chr15.79209101.79209200	-20.6331
chr19.11038701.11038800	-20.6335
chr1.33052101.33052200	-20.6349
chrY.1010601.1010700	-20.6349
chr3.16357401.16357500	-20.6377
chr18.53461101.53461200	-20.6378
chr2.105428901.105429000	-20.6381
chr12.21164401.21164500	-20.6398
chr1.114195701.114195800	-20.6399
chr4.57344301.57344400	-20.6427
chr9.103137701.103137800	-20.6432
chr18.68329301.68329400	-20.6435
chr3.82594001.82594100	-20.6443
chr4.121433101.121433200	-20.6449
chr4.42924901.42925000	-20.6457
chr5.112625501.112625600	-20.646
chr9.70201701.70201800	-20.6473
chr12.109858901.109859000	-20.6475
chr7.38130101.38130200	-20.6476
chr11.99523601.99523700	-20.6481
chr8.31101001.31101100	-20.6486
chr11.103281901.103282000	-20.6499
chr3.69190701.69190800	-20.65
chr1.106712801.106712900	-20.6508
chr6.79320801.79320900	-20.6511
chr16.90776901.90777000	-20.6516
chr6.18108901.18109000	-20.6517
chr15.28604501.28604600	-20.6523
chr5.124804601.124804700	-20.6524
chr2.129243801.129243900	-20.6529
chr18.76932801.76932900	-20.6536
chr4.69410401.69410500	-20.6545
chr7.120253801.120253900	-20.6554
chr1.126753101.126753200	-20.6556
chr6.96762101.96762200	-20.6562
chr10.62150201.62150300	-20.657
chr7.12644201.12644300	-20.6589
chr18.4222701.4222800	-20.6592
chr15.96658001.96658100	-20.6607
chr12.27906601.27906700	-20.6618
chr9.57561901.57562000	-20.6636
chr15.88688201.88688300	-20.6641
chr11.110354301.110354400	-20.6643
chr4.56967901.56968000	-20.6654
chr1.153038301.153038400	-20.6655
chr8.63255301.63255400	-20.6664
chr12.83927801.83927900	-20.6664
chr18.35696701.35696800	-20.6677
chr13.97246601.97246700	-20.6685
chr9.36032601.36032700	-20.6688
chr17.35688501.35688600	-20.6688
chr11.5634401.5634500	-20.669
chr1.191875701.191875800	-20.6694
chr1.112865001.112865100	-20.6701
chr2.9858401.9858500	-20.6706
chr10.79338201.79338300	-20.671
chr17.90859501.90859600	-20.6715
chr4.153943101.153943200	-20.6719
chr10.83134301.83134400	-20.6721
chr13.110531701.110531800	-20.6722
chr9.75383001.75383100	-20.6723
chr13.112253101.112253200	-20.673
chr11.50732401.50732500	-20.6746
chr8.64240801.64240900	-20.6755
chr17.92850901.92851000	-20.679
chr3.67096701.67096800	-20.6796
chr4.41647201.41647300	-20.6798
chr11.5802301.5802400	-20.68
chr1.74085801.74085900	-20.6809
chr18.44459901.44460000	-20.6852
chr11.20021201.20021300	-20.6852
chr17.34084701.34084800	-20.6857
chr8.96339401.96339500	-20.6872
chr18.49002101.49002200	-20.6884
chr18.31702201.31702300	-20.6886
chr15.37883601.37883700	-20.6891
chr6.43787101.43787200	-20.691
chr9.112999101.112999200	-20.6913
chr7.82119901.82120000	-20.6916
chr11.55919501.55919600	-20.6918
chr7.42383301.42383400	-20.692
chr7.27319601.27319700	-20.6929
chr2.180327701.180327800	-20.6948
chr17.27596801.27596900	-20.6956
chr3.105459001.105459100	-20.6962
chr6.34997701.34997800	-20.697
chr4.39960901.39961000	-20.6979
chr6.123929901.123930000	-20.6982
chr17.42757401.42757500	-20.6982
chr5.120241701.120241800	-20.6984
chr2.25213201.25213300	-20.6989
chr9.114925201.114925300	-20.699
chr11.21704101.21704200	-20.7023
chr7.88864401.88864500	-20.703
chr4.134074601.134074700	-20.7032
chrX.4474601.4474700	-20.7033
chr7.30490101.30490200	-20.7054
chr7.136007901.136008000	-20.7054
chr3.124292201.124292300	-20.7059
chr10.61711101.61711200	-20.7079
chr5.36112901.36113000	-20.7119
chr11.114752801.114752900	-20.713
chr1.79450401.79450500	-20.7132
chr15.27628001.27628100	-20.7182
chr9.48675201.48675300	-20.7184
chrX.111724401.111724500	-20.7206
chr1.109089001.109089100	-20.7209
chr5.112462901.112463000	-20.7216
chr9.82674801.82674900	-20.7226
chr4.140326601.140326700	-20.7226
chr11.4640101.4640200	-20.7233
chr12.19780201.19780300	-20.7238
chr5.109529401.109529500	-20.7251
chrY.5228301.5228400	-20.7256
chr1.119417501.119417600	-20.7277
chr16.92346201.92346300	-20.7278
chr2.25399401.25399500	-20.7279
chr15.25677701.25677800	-20.7296
chr13.24696901.24697000	-20.7301
chr17.8640001.8640100	-20.7303
chr18.9680201.9680300	-20.7321
chr10.67349201.67349300	-20.7323
chr13.93845101.93845200	-20.7326
chr5.113623701.113623800	-20.7333
chr17.34906701.34906800	-20.7333
chr10.70857301.70857400	-20.7339
chrX.15300501.15300600	-20.7345
chr2.155621001.155621100	-20.735
chr16.22081801.22081900	-20.7364
chr7.125229401.125229500	-20.7377
chr5.45632501.45632600	-20.7384
chr13.6977101.6977200	-20.7416
chr5.27866201.27866300	-20.7421
chrX.53797401.53797500	-20.7429
chr3.108880601.108880700	-20.7429
chr18.20931201.20931300	-20.7432
chr9.32979901.32980000	-20.7446
chr15.101573601.101573700	-20.7455
chr8.40017101.40017200	-20.7465
chr15.77894701.77894800	-20.7467
chr6.11641601.11641700	-20.7502
chr19.9216801.9216900	-20.7512
chr14.119840301.119840400	-20.7516
chr1.8122601.8122700	-20.7517
chr19.4988201.4988300	-20.7531
chr1.60791301.60791400	-20.7533
chr10.93559601.93559700	-20.7539
chr4.56481801.56481900	-20.7541
chr9.34982001.34982100	-20.755
chr13.47360601.47360700	-20.7562
chr13.54970001.54970100	-20.7563
chr1.186842801.186842900	-20.7567
chrX.55519701.55519800	-20.7592
chr10.40550901.40551000	-20.7595
chr9.83780501.83780600	-20.76
chr5.147786601.147786700	-20.76
chrX.44077901.44078000	-20.7601
chr5.114211101.114211200	-20.7601
chr7.12644101.12644200	-20.7607
chr8.20526901.20527000	-20.7612
chr1.151017001.151017100	-20.7633
chr2.14282401.14282500	-20.7643
chr12.62829001.62829100	-20.7645
chr11.120320801.120320900	-20.7663
chr4.53929401.53929500	-20.767
chr7.49248101.49248200	-20.7671
chr7.69282201.69282300	-20.7673
chr2.71334101.71334200	-20.7681
chr8.110105901.110106000	-20.7684
chr8.54595501.54595600	-20.7686
chr5.5567501.5567600	-20.7693
chr4.7695401.7695500	-20.7694
chrY.20622201.20622300	-20.7698
chr6.125487601.125487700	-20.7728
chr11.98716401.98716500	-20.7739
chr2.168755401.168755500	-20.7739
chr14.108911501.108911600	-20.7752
chr10.70967301.70967400	-20.7757
chr5.114051501.114051600	-20.7758
chr4.46307901.46308000	-20.776
chr1.19460501.19460600	-20.7761
chr2.37790701.37790800	-20.7763
chr5.134915101.134915200	-20.7779
chr1.154344801.154344900	-20.7786
chr18.18232301.18232400	-20.7789
chr2.163458601.163458700	-20.7798
chr3.125286501.125286600	-20.78
chr4.155280401.155280500	-20.7803
chr8.104909701.104909800	-20.7834
chr15.96174701.96174800	-20.784
chr4.115200801.115200900	-20.7848
chr17.45333001.45333100	-20.7875
chr6.115792401.115792500	-20.7875
chr3.31010301.31010400	-20.7879
chr2.76029701.76029800	-20.789
chr7.78302201.78302300	-20.789
chr12.9805701.9805800	-20.7891
chr19.6398101.6398200	-20.7908
chr5.129244801.129244900	-20.7917
chr2.11998801.11998900	-20.7919
chr3.130304001.130304100	-20.792
chr5.92318701.92318800	-20.7923
chr6.131188901.131189000	-20.794
chr13.43212501.43212600	-20.7941
chr13.60353001.60353100	-20.7944
chr17.47467901.47468000	-20.7945
chr12.119690801.119690900	-20.7963
chr3.68518301.68518400	-20.7971
chr5.70648501.70648600	-20.7995
chr11.92594901.92595000	-20.8018
chr16.91660401.91660500	-20.8025
chr12.86995801.86995900	-20.8025
chr11.110437001.110437100	-20.8034
chr13.41386101.41386200	-20.8036
chr15.21745501.21745600	-20.8053
chr7.14171001.14171100	-20.8055
chrY.89126301.89126400	-20.8061
chr2.11097901.11098000	-20.8065
chr9.61405801.61405900	-20.8068
chr18.87851601.87851700	-20.8084
chr1.157612801.157612900	-20.8096
chr10.120049501.120049600	-20.8103
chr7.11586601.11586700	-20.812
chr7.45779801.45779900	-20.8124
chr4.49431101.49431200	-20.8126
chr10.64137901.64138000	-20.8127
chr14.66178001.66178100	-20.8129
chr1.66569801.66569900	-20.8142
chr3.92428801.92428900	-20.8144
chr12.81663701.81663800	-20.8144
chrY.9820701.9820800	-20.8146
chr11.79307101.79307200	-20.815
chr1.88218301.88218400	-20.8156
chr3.106598501.106598600	-20.8163
chr11.74869101.74869200	-20.8172
chr4.138806101.138806200	-20.8181
chr15.81499401.81499500	-20.8188
chr9.45044301.45044400	-20.8201
chr11.5257301.5257400	-20.8232
chr4.68995601.68995700	-20.8236
chr14.30312101.30312200	-20.8253
chr17.29798101.29798200	-20.8261
chr7.45212301.45212400	-20.8273
chr11.33080301.33080400	-20.829
chr11.75244101.75244200	-20.8328
chr2.33644101.33644200	-20.8333
chr14.65405101.65405200	-20.8333
chr1.177281601.177281700	-20.8333
chr13.120109501.120109600	-20.8342
chr4.125564301.125564400	-20.8345
chr1.57868901.57869000	-20.8351
chr6.145701201.145701300	-20.8361
chr10.48647701.48647800	-20.8394
chr1.121844401.121844500	-20.8398
chr14.40726701.40726800	-20.8402
chr3.124993101.124993200	-20.8416
chr8.64240701.64240800	-20.8425
chrX.20833801.20833900	-20.8437
chr16.69142501.69142600	-20.8447
chr2.150077501.150077600	-20.8448
chr7.127614301.127614400	-20.8451
chr3.29694701.29694800	-20.8461
chr9.58521101.58521200	-20.8461
chr10.99321101.99321200	-20.847
chr9.110856001.110856100	-20.847
chr13.24501801.24501900	-20.8484
chr18.75925301.75925400	-20.8491
chr4.154044301.154044400	-20.85
chr1.62598501.62598600	-20.8504
chr6.30971101.30971200	-20.8511
chr3.101839401.101839500	-20.8514
chr5.3064101.3064200	-20.8522
chr5.148077501.148077600	-20.8525
chr9.31805001.31805100	-20.8534
chr5.143703001.143703100	-20.8536
chr15.80493901.80494000	-20.8539
chr18.46968201.46968300	-20.8547
chr2.134563101.134563200	-20.8552
chr19.21934001.21934100	-20.8562
chr8.58700801.58700900	-20.8564
chr7.113110601.113110700	-20.8566
chr3.130579601.130579700	-20.8583
chr10.38782401.38782500	-20.8587
chr6.122227401.122227500	-20.8604
chr6.72052501.72052600	-20.8606
chr8.120178701.120178800	-20.8607
chr5.109550401.109550500	-20.861
chr7.6075301.6075400	-20.8612
chrX.168496001.168496100	-20.8621
chr2.153935501.153935600	-20.8622
chr1.102491701.102491800	-20.8641
chr11.48324301.48324400	-20.8653
chr16.17111701.17111800	-20.8655
chr8.74588301.74588400	-20.8668
chr15.96582901.96583000	-20.8675
chr4.96947801.96947900	-20.8689
chr19.47832501.47832600	-20.8694
chr1.141144101.141144200	-20.8699
chr12.112680401.112680500	-20.8708
chr17.70599901.70600000	-20.8711
chrX.92961201.92961300	-20.8714
chr12.28428301.28428400	-20.8726
chr4.131113901.131114000	-20.8743
chr2.75028201.75028300	-20.8744
chr12.55447401.55447500	-20.8749
chr19.53321401.53321500	-20.8755
chr4.153861401.153861500	-20.8777
chr13.51844301.51844400	-20.8782
chr5.137759201.137759300	-20.8784
chr11.78400901.78401000	-20.879
chr8.126229801.126229900	-20.8798
chr15.64075501.64075600	-20.8799
chr3.19585401.19585500	-20.8816
chr1.164159301.164159400	-20.8819
chr19.7844201.7844300	-20.8831
chr12.110372501.110372600	-20.8848
chr11.95781701.95781800	-20.8852
chr1.26441101.26441200	-20.8854
chr4.124469701.124469800	-20.8854
chr16.81658901.81659000	-20.8854
chr14.124718001.124718100	-20.8861
chr13.33734401.33734500	-20.8863
chr1.182701301.182701400	-20.8879
chr11.94475501.94475600	-20.8881
chrX.137099501.137099600	-20.8881
chr12.69423001.69423100	-20.8882
chr6.29397401.29397500	-20.8882
chr8.87081301.87081400	-20.8888
chr13.97075601.97075700	-20.8891
chr11.69224201.69224300	-20.8891
chr6.122591001.122591100	-20.8895
chr11.6599001.6599100	-20.8897
chr6.123940801.123940900	-20.8901
chr13.24779301.24779400	-20.8909
chr10.117436501.117436600	-20.8913
chr5.114537601.114537700	-20.892
chr12.113396901.113397000	-20.8921
chr4.45921001.45921100	-20.8927
chr6.39523001.39523100	-20.8933
chr7.7165001.7165100	-20.8934
chr5.125258701.125258800	-20.8939
chr10.77137101.77137200	-20.895
chr13.95583901.95584000	-20.8951
chr11.101815301.101815400	-20.8953
chr8.123787701.123787800	-20.8956
chr18.76090401.76090500	-20.8964
chr10.77137001.77137100	-20.8979
chr17.61680601.61680700	-20.8985
chr6.25148601.25148700	-20.8985
chr11.3512901.3513000	-20.9001
chr17.5449501.5449600	-20.9019
chr10.43004501.43004600	-20.902
chr15.42098301.42098400	-20.9023
chr15.73533201.73533300	-20.904
chr4.103188801.103188900	-20.9048
chr10.73678501.73678600	-20.905
chr2.115570801.115570900	-20.9071
chr4.141108401.141108500	-20.9082
chr1.181251301.181251400	-20.9108
chr1.115433801.115433900	-20.9109
chr5.87453201.87453300	-20.9123
chr6.4906201.4906300	-20.9131
chr12.78705001.78705100	-20.9134
chrX.122287201.122287300	-20.9134
chr18.68837301.68837400	-20.9137
chr11.59575801.59575900	-20.9138
chr8.13568601.13568700	-20.9143
chr9.29592401.29592500	-20.9151
chr1.184874101.184874200	-20.9152
chr14.80888201.80888300	-20.9153
chr1.26995701.26995800	-20.9158
chr1.36104001.36104100	-20.9168
chr13.115347001.115347100	-20.9176
chr10.84388901.84389000	-20.9196
chr8.97271601.97271700	-20.9209
chr11.96730401.96730500	-20.9217
chr2.61879901.61880000	-20.9218
chr8.85469901.85470000	-20.9227
chr18.64946401.64946500	-20.9228
chr13.80161501.80161600	-20.9231
chr15.40451901.40452000	-20.924
chr6.66483201.66483300	-20.9247
chr19.19983701.19983800	-20.9251
chr1.98459601.98459700	-20.9251
chr18.81589601.81589700	-20.9255
chr15.70666901.70667000	-20.9259
chr11.59808001.59808100	-20.9263
chr13.28085501.28085600	-20.9269
chr8.80784601.80784700	-20.9276
chr13.40606401.40606500	-20.9281
chr15.36967501.36967600	-20.9285
chr2.11666101.11666200	-20.9286
chr10.51027601.51027700	-20.9305
chr7.24105501.24105600	-20.9309
chr1_GL456211_random.211801.211900	-20.9314
chrX.105521601.105521700	-20.9324
chr19.51701601.51701700	-20.9329
chr8.75903901.75904000	-20.9331
chr7.88891801.88891900	-20.9339
chr10.59403801.59403900	-20.935
chr8.88779701.88779800	-20.9357
chr5.31332901.31333000	-20.9366
chr12.105583201.105583300	-20.9368
chr2.113364401.113364500	-20.9369
chr2.162374401.162374500	-20.9379
chr9.48471801.48471900	-20.9382
chr11.68440201.68440300	-20.9382
chr3.117809301.117809400	-20.9383
chr1.114633701.114633800	-20.9388
chr7.75421501.75421600	-20.9406
chr8.69311101.69311200	-20.9412
chr7.65863401.65863500	-20.942
chr12.65333901.65334000	-20.9427
chr10.68350701.68350800	-20.9432
chr3.99418201.99418300	-20.9438
chr4.60628301.60628400	-20.944
chr2.47692501.47692600	-20.9441
chr2.119328101.119328200	-20.9442
chr2.120085301.120085400	-20.9444
chr9.24554401.24554500	-20.9461
chr2.112060801.112060900	-20.9465
chr16.27343301.27343400	-20.9482
chr7.42020801.42020900	-20.9486
chr6.120959901.120960000	-20.9494
chr11.59575701.59575800	-20.9504
chr10.76570001.76570100	-20.9515
chr18.23651601.23651700	-20.9516
chr16.24418301.24418400	-20.9524
chr6.123168101.123168200	-20.9529
chr10.28524501.28524600	-20.954
chr19.37509601.37509700	-20.9545
chr8.86903901.86904000	-20.9564
chr9.15977901.15978000	-20.9564
chr10.80306301.80306400	-20.9565
chr9.90940001.90940100	-20.9572
chr2.59843601.59843700	-20.9577
chr11.50622501.50622600	-20.9578
chr8.14928601.14928700	-20.9586
chr5.120476701.120476800	-20.9591
chr12.100108301.100108400	-20.9602
chr4.110688501.110688600	-20.9607
chr13.107776401.107776500	-20.9611
chr4.106639201.106639300	-20.9613
chr11.83793501.83793600	-20.9618
chr6.83368701.83368800	-20.9621
chr17.6664001.6664100	-20.9622
chrX.53814301.53814400	-20.9622
chr10.90729601.90729700	-20.9627
chr1.166702201.166702300	-20.9652
chr5.145751801.145751900	-20.9655
chr19.18445601.18445700	-20.9672
chr18.37982001.37982100	-20.9677
chr17.29746001.29746100	-20.9702
chr17.55950601.55950700	-20.9705
chr5.35729201.35729300	-20.9717
chr5.136836801.136836900	-20.9719
chr10.45158301.45158400	-20.9722
chr6.30943601.30943700	-20.9729
chr5.21575301.21575400	-20.9735
chr18.4052601.4052700	-20.9766
chr5.33528501.33528600	-20.9779
chr7.126781101.126781200	-20.9784
chr15.89210601.89210700	-20.9786
chr3.32659001.32659100	-20.979
chr4.140088701.140088800	-20.9795
chrX.70666601.70666700	-20.9801
chr3.76021001.76021100	-20.983
chr6.17004301.17004400	-20.9835
chr5.96776701.96776800	-20.9836
chr19.9231901.9232000	-20.984
chr4.79490901.79491000	-20.9893
chr13.87398901.87399000	-20.9899
chr4.62628701.62628800	-20.9901
chr12.31275501.31275600	-20.9905
chr16.12548201.12548300	-20.9909
chr14.60596701.60596800	-20.9916
chr10.126691501.126691600	-20.9938
chr2.165275901.165276000	-20.994
chr5.120462901.120463000	-20.9942
chr7.31455701.31455800	-20.9944
chr10.87036101.87036200	-20.9963
chr4.130103701.130103800	-20.997
chr6.35002401.35002500	-20.9992
chr4.150066501.150066600	-20.9998
chr7.68234301.68234400	-21
chr12.102390001.102390100	-21.003
chr4.14137101.14137200	-21.0032
chr7.45679201.45679300	-21.0044
chr2.82330001.82330100	-21.0044
chr16.17954001.17954100	-21.0061
chr13.12862101.12862200	-21.0067
chr12.59274901.59275000	-21.0076
chr2.31305501.31305600	-21.0086
chr17.65548501.65548600	-21.0089
chrX.80405801.80405900	-21.0091
chr17.21446001.21446100	-21.0099
chr3.122437201.122437300	-21.0102
chr6.126524701.126524800	-21.0104
chr11.73091501.73091600	-21.0136
chr5.120028801.120028900	-21.0137
chr18.41736501.41736600	-21.0145
chr18.61246401.61246500	-21.0152
chr8.33841301.33841400	-21.0161
chr4.45399801.45399900	-21.0162
chr13.31557401.31557500	-21.0162
chr2.116281601.116281700	-21.0175
chr8.109390401.109390500	-21.0185
chr18.60779401.60779500	-21.019
chr17.92133401.92133500	-21.0191
chr12.91647301.91647400	-21.0205
chr4.20860801.20860900	-21.021
chr4.117849301.117849400	-21.0215
chr2.59042801.59042900	-21.0219
chr6.23235801.23235900	-21.022
chr17.39854101.39854200	-21.0221
chr1.127676901.127677000	-21.0229
chr18.60779501.60779600	-21.0248
chr1.122773101.122773200	-21.0249
chr7.12237601.12237700	-21.0259
chr5.56527001.56527100	-21.0286
chr18.3586601.3586700	-21.0302
chr17.27687501.27687600	-21.0313
chr16.18522301.18522400	-21.0315
chr7.133140401.133140500	-21.0325
chr5.113815201.113815300	-21.0336
chr13.96748701.96748800	-21.0356
chr6.26992601.26992700	-21.0361
chr17.27289901.27290000	-21.0365
chr19.39632601.39632700	-21.0375
chr17.38292001.38292100	-21.0375
chr4.134705201.134705300	-21.0376
chr2.75265201.75265300	-21.0377
chr6.116673201.116673300	-21.0383
chr5.111991901.111992000	-21.0386
chr17.24728501.24728600	-21.0387
chr16.34913901.34914000	-21.0389
chr9.120204001.120204100	-21.039
chr19.49074601.49074700	-21.0396
chr8.63243701.63243800	-21.0399
chr6.73488401.73488500	-21.0402
chrX.61710001.61710100	-21.0413
chr14.67229101.67229200	-21.0426
chr6.5172801.5172900	-21.0428
chr5.119773301.119773400	-21.0428
chr4.136763801.136763900	-21.0455
chr7.144052201.144052300	-21.0466
chr1.3691501.3691600	-21.0472
chr5.129873701.129873800	-21.0481
chr2.92641301.92641400	-21.0488
chr17.22104401.22104500	-21.0489
chr15.15995001.15995100	-21.0496
chr4.120639001.120639100	-21.0504
chr1.62986801.62986900	-21.0511
chr5.141021801.141021900	-21.0511
chr6.67424501.67424600	-21.0522
chr3.4765001.4765100	-21.0537
chr4.50568201.50568300	-21.0546
chr1.113334401.113334500	-21.0549
chr7.19617801.19617900	-21.0556
chr10.77151001.77151100	-21.0561
chr8.123268401.123268500	-21.0568
chr13.38864201.38864300	-21.0574
chr6.74242901.74243000	-21.0591
chr12.41485401.41485500	-21.0594
chr4.150466301.150466400	-21.0602
chr5.76882701.76882800	-21.0618
chrY.78013401.78013500	-21.0628
chr7.79843201.79843300	-21.0631
chr18.37743601.37743700	-21.0661
chr11.7055501.7055600	-21.0663
chr10.85358001.85358100	-21.0663
chr17.39373101.39373200	-21.069
chr3.67096801.67096900	-21.0698
chr17.75178701.75178800	-21.0707
chr15.73513501.73513600	-21.0736
chr3.17989801.17989900	-21.0739
chr16.48084001.48084100	-21.0768
chr18.88870101.88870200	-21.0772
chr3.117322001.117322100	-21.078
chr12.84829301.84829400	-21.0784
chr12.20784401.20784500	-21.079
chr11.64135001.64135100	-21.0794
chr3.88003901.88004000	-21.0795
chr5.140663401.140663500	-21.0799
chr3.100473301.100473400	-21.0799
chr18.61766501.61766600	-21.0803
chr7.121190501.121190600	-21.0804
chr3.153454801.153454900	-21.0811
chr12.91740501.91740600	-21.0851
chr12.86214401.86214500	-21.086
chr18.23651701.23651800	-21.0862
chr10.55415701.55415800	-21.087
chr2.15280201.15280300	-21.0872
chr5.73317701.73317800	-21.0878
chr7.114541601.114541700	-21.0897
chr4.44315801.44315900	-21.0901
chr3.138325201.138325300	-21.0902
chr11.88262401.88262500	-21.0908
chr5.106003601.106003700	-21.0909
chr10.80549301.80549400	-21.0911
chr17.27281501.27281600	-21.0916
chr12.37576001.37576100	-21.092
chr13.50150201.50150300	-21.0921
chr2.57559201.57559300	-21.0924
chr1.141568001.141568100	-21.0925
chr1.33838401.33838500	-21.0948
chr13.84785401.84785500	-21.0958
chr6.129170801.129170900	-21.0985
chr1.85004401.85004500	-21.0987
chr4.128395001.128395100	-21.0992
chr14.51765501.51765600	-21.0999
chr9.102924701.102924800	-21.1002
chr1.87087201.87087300	-21.1009
chr13.97677001.97677100	-21.1024
chr11.117894901.117895000	-21.1039
chr12.24425001.24425100	-21.1053
chr7.62801101.62801200	-21.1066
chr15.64846301.64846400	-21.1076
chrX.24152201.24152300	-21.1079
chr1.160921601.160921700	-21.1085
chr9.54327301.54327400	-21.1088
chr13.28385601.28385700	-21.1089
chr2.118271701.118271800	-21.1099
chr17.59010101.59010200	-21.11
chr13.111579301.111579400	-21.1104
chr1.116668001.116668100	-21.1124
chr1.106428401.106428500	-21.1124
chr1.136576601.136576700	-21.1138
chr1.36242201.36242300	-21.117
chr8.22871801.22871900	-21.1177
chr4.150934301.150934400	-21.1182
chr8.112129401.112129500	-21.1186
chr13.87111101.87111200	-21.1188
chr6.52185401.52185500	-21.1191
chr8.22620701.22620800	-21.1194
chr6.14636201.14636300	-21.1209
chr8.48509301.48509400	-21.1242
chr13.92439501.92439600	-21.1255
chr7.45783401.45783500	-21.1259
chr1.38756001.38756100	-21.1282
chr4.10038601.10038700	-21.1294
chr11.55184701.55184800	-21.1299
chr19.54829401.54829500	-21.1324
chr1.166357101.166357200	-21.1329
chr14.89582901.89583000	-21.1332
chr10.116992801.116992900	-21.1341
chr14.92921001.92921100	-21.1343
chr13.26919801.26919900	-21.1346
chr9.103797201.103797300	-21.1346
chr9.72960001.72960100	-21.1358
chr2.123272301.123272400	-21.136
chr12.47994101.47994200	-21.1363
chr11.96138901.96139000	-21.1371
chr10.127657201.127657300	-21.1372
chr2.16782501.16782600	-21.1381
chr7.56111501.56111600	-21.1382
chr5.132609201.132609300	-21.1407
chr16.62664301.62664400	-21.1413
chr5.125222701.125222800	-21.1414
chr2.84111501.84111600	-21.1417
chr5.45345801.45345900	-21.142
chr17.6758101.6758200	-21.1422
chr5.102710401.102710500	-21.144
chr2.89182801.89182900	-21.1442
chr9.36644201.36644300	-21.1448
chr15.84989701.84989800	-21.1449
chr2.97278001.97278100	-21.1455
chr6.80157901.80158000	-21.1459
chrX.59929201.59929300	-21.146
chr9.99340301.99340400	-21.148
chr7.7278401.7278500	-21.1486
chr10.119491001.119491100	-21.1492
chr11.115885301.115885400	-21.1497
chr1.46978901.46979000	-21.1515
chr11.98862501.98862600	-21.1523
chr18.13845801.13845900	-21.1531
chr8.126229901.126230000	-21.1535
chr9.60744101.60744200	-21.1538
chr6.80692301.80692400	-21.155
chr15.100127401.100127500	-21.156
chr13.78184701.78184800	-21.1562
chr15.101573701.101573800	-21.1572
chr2.29537501.29537600	-21.1574
chr10.61097101.61097200	-21.1579
chr2.100351701.100351800	-21.1586
chr2.166793301.166793400	-21.1589
chr10.17634201.17634300	-21.1591
chr7.50062701.50062800	-21.1601
chr5.81269001.81269100	-21.1613
chr15.100830701.100830800	-21.1632
chr11.60068001.60068100	-21.1633
chr6.17958101.17958200	-21.1639
chr13.118881901.118882000	-21.1645
chr1.22402001.22402100	-21.1654
chrX.138378101.138378200	-21.1655
chr10.83134201.83134300	-21.1674
chr14.65076101.65076200	-21.1677
chr14.66162901.66163000	-21.1682
chr5.120666401.120666500	-21.1683
chr4.153175601.153175700	-21.1685
chr9.70053601.70053700	-21.1686
chr1.151025401.151025500	-21.1687
chr18.60779201.60779300	-21.1691
chr5.41766601.41766700	-21.1697
chr2.72484701.72484800	-21.1699
chr3.73851501.73851600	-21.1703
chr10.78418201.78418300	-21.1716
chr5.106466701.106466800	-21.1723
chr1.45459001.45459100	-21.1729
chr5.37918501.37918600	-21.1744
chrX.114642701.114642800	-21.1747
chr15.88560801.88560900	-21.175
chr1.19153801.19153900	-21.1757
chr10.74744501.74744600	-21.1758
chr5.76702101.76702200	-21.1765
chr5.85860701.85860800	-21.1773
chr17.66068501.66068600	-21.1774
chr11.7212801.7212900	-21.1775
chr10.76603401.76603500	-21.1781
chr5.85685801.85685900	-21.1789
chr10.76264801.76264900	-21.1795
chr16.95601001.95601100	-21.1801
chr13.55358601.55358700	-21.1804
chr9.78016501.78016600	-21.181
chr4.15492901.15493000	-21.1822
chr5.142706301.142706400	-21.1828
chr5.85152801.85152900	-21.1856
chr1.157613101.157613200	-21.1858
chr1.111924901.111925000	-21.1867
chr17.57039001.57039100	-21.1876
chr3.107873601.107873700	-21.1879
chr5.136060001.136060100	-21.1879
chr17.34646001.34646100	-21.1884
chr9.67182401.67182500	-21.1893
chr1.133787901.133788000	-21.1895
chr16.93461901.93462000	-21.1926
chr14.106106301.106106400	-21.1926
chr9.22321401.22321500	-21.193
chr5.129116101.129116200	-21.1939
chr16.88368401.88368500	-21.1957
chr8.92367301.92367400	-21.1961
chr5.115226101.115226200	-21.1963
chr4.50568301.50568400	-21.198
chr14.55887301.55887400	-21.1996
chr16.9992201.9992300	-21.2002
chr8.109969101.109969200	-21.2004
chr15.22067901.22068000	-21.2041
chr3.29911101.29911200	-21.2045
chr16.19928401.19928500	-21.2046
chr11.97913601.97913700	-21.2048
chr3.141668501.141668600	-21.2058
chr10.21911201.21911300	-21.2064
chr7.110807401.110807500	-21.2072
chr6.114633501.114633600	-21.2077
chr19.13120001.13120100	-21.208
chr8.74567401.74567500	-21.2082
chr10.119377701.119377800	-21.2098
chr5.86614201.86614300	-21.2111
chr9.35552901.35553000	-21.2112
chrX.31770601.31770700	-21.2123
chr15.99471001.99471100	-21.2125
chr11.75400401.75400500	-21.213
chr19.57324701.57324800	-21.2136
chr15.15271301.15271400	-21.2154
chr5.120463001.120463100	-21.2157
chr11.76401401.76401500	-21.2161
chr16.80757801.80757900	-21.218
chr10.118601401.118601500	-21.2191
chr2.165896701.165896800	-21.2218
chr1.157446401.157446500	-21.2221
chr13.51004001.51004100	-21.2221
chr19.3080001.3080100	-21.2225
chr5.129214401.129214500	-21.223
chrX.4939801.4939900	-21.2233
chrX.4907701.4907800	-21.2242
chr17.77825001.77825100	-21.225
chr13.5247101.5247200	-21.2259
chr8.13448601.13448700	-21.2261
chr4.134437001.134437100	-21.2291
chr5.35729101.35729200	-21.2302
chr3.121441701.121441800	-21.2313
chr13.76863001.76863100	-21.2315
chr11.119249001.119249100	-21.2327
chr7.116166201.116166300	-21.2338
chr11.100348501.100348600	-21.2347
chr12.62076101.62076200	-21.2352
chr2.169298001.169298100	-21.2357
chr9.34160801.34160900	-21.2362
chr3.105894401.105894500	-21.2365
chr7.140990101.140990200	-21.2371
chr9.36972301.36972400	-21.2382
chr13.17950001.17950100	-21.2396
chr18.44061601.44061700	-21.2398
chr9.51749601.51749700	-21.2401
chr3.140369901.140370000	-21.2405
chr1.132521401.132521500	-21.2418
chr4.69410701.69410800	-21.2422
chr10.81625601.81625700	-21.2425
chr13.8290001.8290100	-21.2441
chr13.17403601.17403700	-21.2447
chrX.29631301.29631400	-21.2456
chr13.113645101.113645200	-21.2463
chr12.45361801.45361900	-21.2475
chr5.57245301.57245400	-21.2476
chr4.44633701.44633800	-21.248
chr10.117035001.117035100	-21.2483
chr15.88058701.88058800	-21.2489
chr6.142072901.142073000	-21.2491
chr19.43847301.43847400	-21.2494
chr15.23776601.23776700	-21.25
chr4.45581701.45581800	-21.2501
chr18.75563401.75563500	-21.2515
chr9.105374601.105374700	-21.2521
chr11.116292801.116292900	-21.2521
chr8.55762001.55762100	-21.2538
chr13.118605301.118605400	-21.2547
chr3.77264401.77264500	-21.2555
chr18.85736501.85736600	-21.2562
chr7.85175401.85175500	-21.2575
chr18.36980401.36980500	-21.2577
chr18.80211901.80212000	-21.2607
chr16.61257901.61258000	-21.2607
chr8.49482501.49482600	-21.2611
chr11.79790701.79790800	-21.2623
chr6.146647401.146647500	-21.2635
chr6.7581801.7581900	-21.2646
chr6.64013101.64013200	-21.2664
chr17.71751901.71752000	-21.2674
chr5.108886501.108886600	-21.2674
chr14.7707501.7707600	-21.2688
chr7.30942901.30943000	-21.2691
chr4.137291701.137291800	-21.2701
chr11.113014001.113014100	-21.271
chr5.114365601.114365700	-21.2728
chr4.151129801.151129900	-21.2733
chrY.10375201.10375300	-21.2739
chr14.124144801.124144900	-21.274
chr10.25109001.25109100	-21.2761
chr4.102242401.102242500	-21.2763
chr3.118770001.118770100	-21.2806
chr7.31298501.31298600	-21.281
chr10.81362801.81362900	-21.2816
chr13.7603201.7603300	-21.2832
chr7.128392801.128392900	-21.2833
chr17.48010601.48010700	-21.2849
chr5.135909301.135909400	-21.2857
chr10.61890501.61890600	-21.2858
chr3.142518601.142518700	-21.2865
chr8.47401401.47401500	-21.2876
chr15.15720901.15721000	-21.288
chr8.63625001.63625100	-21.2891
chr18.83423401.83423500	-21.2899
chr11.70623701.70623800	-21.2912
chr13.92834101.92834200	-21.292
chr10.80828401.80828500	-21.2941
chr10.71565701.71565800	-21.2943
chr4.70595101.70595200	-21.2949
chr16.91591501.91591600	-21.2953
chr5.25275501.25275600	-21.2954
chr4.128609101.128609200	-21.2959
chrY.58775801.58775900	-21.2965
chr9.44253301.44253400	-21.2966
chr12.103864501.103864600	-21.2967
chr1.157074801.157074900	-21.2967
chr4.28486101.28486200	-21.2968
chr11.9150201.9150300	-21.2969
chr7.133500501.133500600	-21.2978
chr16.31031001.31031100	-21.2984
chr2.172627701.172627800	-21.2996
chr17.69038001.69038100	-21.3003
chr5.4764701.4764800	-21.3008
chr4.103836601.103836700	-21.3009
chr2.60717501.60717600	-21.3013
chr6.82685301.82685400	-21.3013
chr1.50889701.50889800	-21.3034
chr8.115307601.115307700	-21.3041
chr8.120150001.120150100	-21.3048
chr2.75470901.75471000	-21.3058
chr1.182701201.182701300	-21.309
chr8.92961701.92961800	-21.3092
chr18.5114701.5114800	-21.3095
chr3.107037701.107037800	-21.3095
chr17.32916701.32916800	-21.3101
chr1.151517501.151517600	-21.3103
chr10.117423901.117424000	-21.3105
chr1.190006401.190006500	-21.3106
chr13.20882501.20882600	-21.3106
chr2.61496101.61496200	-21.3107
chr8.87542701.87542800	-21.3124
chr2.31305601.31305700	-21.3144
chr8.108364001.108364100	-21.3144
chr6.122527901.122528000	-21.3146
chr12.32205801.32205900	-21.3147
chr5.19705701.19705800	-21.316
chr6.14250901.14251000	-21.3171
chr2.138496901.138497000	-21.3179
chr10.90846801.90846900	-21.3187
chr6.21704101.21704200	-21.3193
chr3.135526401.135526500	-21.3216
chr15.20933901.20934000	-21.322
chr1.172677401.172677500	-21.3228
chr9.39886201.39886300	-21.3237
chr8.63243801.63243900	-21.3251
chr11.98352701.98352800	-21.3251
chr7.15763501.15763600	-21.3258
chr13.47365801.47365900	-21.3262
chr5.91402401.91402500	-21.3265
chr19.7979701.7979800	-21.3266
chr9.49874001.49874100	-21.3271
chr3.127711401.127711500	-21.3272
chr4.12179101.12179200	-21.3282
chr17.87420001.87420100	-21.3285
chr11.59840701.59840800	-21.3287
chr15.90318501.90318600	-21.3295
chr7.56619501.56619600	-21.3307
chr2.34058301.34058400	-21.3312
chr9.97366001.97366100	-21.3331
chr2.173279201.173279300	-21.3346
chr2.26856801.26856900	-21.3347
chr13.45444801.45444900	-21.3358
chr1.192444601.192444700	-21.3375
chr17.33528801.33528900	-21.3396
chr11.101333801.101333900	-21.3398
chr1.135831901.135832000	-21.3398
chr11.71936101.71936200	-21.34
chr16.52978701.52978800	-21.341
chr18.46918101.46918200	-21.3415
chr12.69402701.69402800	-21.3416
chr9.99394701.99394800	-21.3427
chr1.151251001.151251100	-21.3439
chr8.65967101.65967200	-21.3442
chr8.43662801.43662900	-21.3448
chr1.43033001.43033100	-21.3474
chr7.24105701.24105800	-21.3478
chr5.103855801.103855900	-21.3485
chr15.83041801.83041900	-21.3511
chr7.33094501.33094600	-21.3518
chr1.153271401.153271500	-21.3522
chr15.59601301.59601400	-21.3548
chr10.105238401.105238500	-21.3551
chr18.57287901.57288000	-21.3553
chr14.111680101.111680200	-21.3554
chr2.47599801.47599900	-21.3582
chr8.106886201.106886300	-21.3584
chr9.31994101.31994200	-21.3588
chr3.158796501.158796600	-21.359
chr10.7076501.7076600	-21.3594
chr1.79533901.79534000	-21.3606
chr6.66585601.66585700	-21.3607
chr4.65404201.65404300	-21.3624
chr1.94025501.94025600	-21.3631
chr14.63819401.63819500	-21.3638
chr6.33247801.33247900	-21.364
chr15.65462801.65462900	-21.3663
chr2.99103401.99103500	-21.369
chr10.75609301.75609400	-21.3708
chr6.48596701.48596800	-21.371
chr14.119858401.119858500	-21.3711
chr5.29580601.29580700	-21.3717
chrX.78380201.78380300	-21.3718
chr1.142472601.142472700	-21.3725
chr16.49162101.49162200	-21.3729
chr7.10001401.10001500	-21.3732
chr4.44620301.44620400	-21.3734
chr8.123357001.123357100	-21.3737
chr15.29141801.29141900	-21.3738
chrX.129432501.129432600	-21.374
chrX.5468901.5469000	-21.3743
chr2.165805401.165805500	-21.375
chr10.68097601.68097700	-21.3752
chr15.29141701.29141800	-21.3757
chr8.121702001.121702100	-21.3767
chr7.127867101.127867200	-21.3774
chr19.7421301.7421400	-21.378
chr18.76894501.76894600	-21.3781
chr14.73563701.73563800	-21.3792
chr15.96658301.96658400	-21.3801
chr15.94979701.94979800	-21.3801
chr11.74929701.74929800	-21.3802
chrX.14818101.14818200	-21.3803
chr11.56151101.56151200	-21.3805
chr2.165954801.165954900	-21.3822
chr8.119242501.119242600	-21.3822
chr15.72006801.72006900	-21.383
chr7.38149201.38149300	-21.3838
chr13.111576201.111576300	-21.3839
chr5.109550001.109550100	-21.3842
chr11.50943701.50943800	-21.3846
chr4.95044801.95044900	-21.3848
chr18.73856301.73856400	-21.3861
chr2.119512701.119512800	-21.388
chr6.126039101.126039200	-21.388
chr12.104939601.104939700	-21.3882
chr8.82286801.82286900	-21.3892
chr10.55494401.55494500	-21.3908
chr1.6377401.6377500	-21.393
chr4.60377801.60377900	-21.3934
chr15.56560001.56560100	-21.3947
chr11.106353201.106353300	-21.3949
chr6.64098901.64099000	-21.3952
chr4.12934501.12934600	-21.3955
chr4.121385401.121385500	-21.3963
chr5.92318801.92318900	-21.3967
chr14.6323701.6323800	-21.3972
chr14.47329201.47329300	-21.3973
chr11.74929401.74929500	-21.3998
chr1.181149101.181149200	-21.3999
chrY.693001.693100	-21.4002
chr3.6304901.6305000	-21.4004
chrX.7810201.7810300	-21.4009
chr6.39305701.39305800	-21.401
chr11.19933001.19933100	-21.4014
chr14.41714701.41714800	-21.4018
chr1.69377501.69377600	-21.4027
chr8.44747401.44747500	-21.4031
chr7.15763401.15763500	-21.404
chrX.58773901.58774000	-21.407
chr11.40340001.40340100	-21.4085
chr7.69770401.69770500	-21.4093
chr6.7400601.7400700	-21.4102
chr2.128309801.128309900	-21.411
chr2.22205101.22205200	-21.4115
chr3.129210201.129210300	-21.412
chr2.89504801.89504900	-21.4128
chr8.14113401.14113500	-21.4136
chr16.64204701.64204800	-21.414
chr9.62767701.62767800	-21.4146
chrX.100156801.100156900	-21.4149
chr4.99344101.99344200	-21.415
chr1.30702401.30702500	-21.415
chr13.89215701.89215800	-21.4159
chr2.25095501.25095600	-21.4162
chr16.31297301.31297400	-21.4162
chr11.102062301.102062400	-21.4173
chr12.113597901.113598000	-21.4184
chr7.37480601.37480700	-21.4212
chr11.114282001.114282100	-21.4218
chr13.52083901.52084000	-21.4234
chr10.58744701.58744800	-21.4238
chr18.82160301.82160400	-21.4251
chr4.17334501.17334600	-21.426
chr9.56586101.56586200	-21.4262
chr4.90658601.90658700	-21.4263
chr5.123880201.123880300	-21.4282
chr7.15565001.15565100	-21.4286
chr1.91770401.91770500	-21.43
chr12.63712201.63712300	-21.4322
chr2.74435701.74435800	-21.4327
chr4.45756901.45757000	-21.4337
chr13.8294801.8294900	-21.4338
chr8.116282401.116282500	-21.438
chr12.70035301.70035400	-21.4389
[truncated: 7,886 more rows]

## Sheet: Increased methylation Ctl-d21
RRBS identified tiles revealing increased methylation following the transient inactivation of Dnmt1 in d21 Dnmt1tet/tet ES cells
PeakID (cmd=dmr_results/No_Dox_vs_d21/hyper.pertile.20.percent mm10 -gsize mm10)	Peak Score
chr8.65322601.65322700	40.4949
chr17.13657301.13657400	39.4732
chr9.18009601.18009700	37.4026
chr4.147868701.147868800	35.239
chrX.136497401.136497500	33.3144
chr14.123544601.123544700	33.2772
chr13.71381801.71381900	33.2478
chr3.151679201.151679300	32.2952
chr15.9394601.9394700	30.0818
chr10.59034601.59034700	30.0289
chr10.59034701.59034800	29.8261
chr18.9269101.9269200	29.7147
chr10.110225201.110225300	29.5505
chr5.133469001.133469100	29.3707
chr18.21416501.21416600	28.9068
chr9.18009301.18009400	28.6448
chr1.152242101.152242200	28.5774
chr19.45191901.45192000	28.3767
chr4.4049101.4049200	28.1961
chr6.3647101.3647200	27.9893
chr2.83930401.83930500	27.9885
chr10.110627901.110628000	27.7574
chr1.125362401.125362500	27.7072
chr14.91976301.91976400	27.6816
chr14.123544701.123544800	27.6765
chr2.77605701.77605800	27.5873
chr5.8259301.8259400	27.5768
chr1.48368701.48368800	27.5633
chr10.110628001.110628100	27.2307
chr4.147868501.147868600	26.8221
chr19.45191401.45191500	26.816
chr14.91976501.91976600	26.7699
chr15.9394701.9394800	26.5235
chr6.3647001.3647100	26.429
chr4.147868901.147869000	26.4152
chr4.69428901.69429000	26.4137
chrX.14585501.14585600	26.3348
chr18.39599101.39599200	26.2321
chr14.123544801.123544900	26.1204
chr8.69716601.69716700	26.064
chr9.16861001.16861100	26.0047
chr3.72698401.72698500	25.9978
chr1.67542901.67543000	25.9657
chr4.147869001.147869100	25.8357
chr5.127277901.127278000	25.833
chr14.91976401.91976500	25.6142
chr6.46287901.46288000	25.5453
chr5.8259201.8259300	25.5304
chr1.5820201.5820300	25.4159
chr7.65187601.65187700	25.2971
chr9.18009701.18009800	25.2512
chr1.5820301.5820400	24.933
chr18.71631001.71631100	24.8471
chr4.147868401.147868500	24.8223
chr14.123695501.123695600	24.8064
chrX.75951301.75951400	24.7958
chr14.92929901.92930000	24.7694
chr15.60973501.60973600	24.763
chr5.127278101.127278200	24.7503
chr4.102705801.102705900	24.6644
chrX.9629001.9629100	24.606
chr3.7199501.7199600	24.5899
chr13.61422501.61422600	24.5365
chr1.5820401.5820500	24.4073
chr15.89387201.89387300	24.1457
chr2.80832201.80832300	24.1003
chr1.88577501.88577600	24.0903
chr9.22188101.22188200	24.0674
chr15.50483301.50483400	23.9731
chr1.73323801.73323900	23.8681
chr18.9269401.9269500	23.8609
chr1.125362501.125362600	23.8149
chr17.13656501.13656600	23.736
chr1.121670501.121670600	23.72
chr2.83930501.83930600	23.6341
chr13.61422201.61422300	23.6228
chr8.65323001.65323100	23.5933
chr13.69158701.69158800	23.5691
chr14.123695801.123695900	23.4709
chr10.127720401.127720500	23.4296
chr15.9991801.9991900	23.4139
chr14.123545101.123545200	23.3918
chr4.4049001.4049100	23.38
chr2.95648001.95648100	23.3307
chr10.107366601.107366700	23.2977
chr12.95617801.95617900	23.2185
chrX.50060901.50061000	23.2055
chr1.7287801.7287900	23.1944
chr11.27535101.27535200	23.1612
chr1.125362301.125362400	23.1458
chr4.102706001.102706100	23.1219
chr1.148081301.148081400	23.0586
chr13.61833701.61833800	23.0312
chr3.72698301.72698400	22.9952
chr6.89695701.89695800	22.988
chr1.103419501.103419600	22.8841
chr18.50665101.50665200	22.8719
chr6.81021201.81021300	22.867
chrX.129402801.129402900	22.8011
chr1.150232901.150233000	22.7863
chr10.87180601.87180700	22.784
chr2.131970101.131970200	22.6555
chrX.150119201.150119300	22.5685
chr10.11636201.11636300	22.5161
chr4.4048601.4048700	22.4883
chr10.110847101.110847200	22.4609
chr6.89695501.89695600	22.3865
chr17.12751301.12751400	22.3564
chr16.60731201.60731300	22.3443
chr9.83460801.83460900	22.3356
chr10.102323701.102323800	22.2853
chr2.95647901.95648000	22.2163
chr6.25076701.25076800	22.2068
chr18.87160801.87160900	22.1636
chr2.178448401.178448500	22.1106
chr4.147868801.147868900	22.0926
chr10.23481201.23481300	22.0609
chr4.69429301.69429400	22.0374
chr13.71879801.71879900	22.0018
chr8.117015101.117015200	21.9135
chr3.7733001.7733100	21.8233
chr4.147868601.147868700	21.8036
chr3.124039701.124039800	21.7253
chr10.100646701.100646800	21.7081
chr13.33683401.33683500	21.6972
chr3.91127601.91127700	21.664
chr14.123545201.123545300	21.6301
chr3.22621801.22621900	21.6114
chr6.52312601.52312700	21.597
chr12.11031701.11031800	21.538
chr6.52312701.52312800	21.5348
chr12.10971601.10971700	21.5325
chr6.64806601.64806700	21.4513
chr13.63522801.63522900	21.3955
chr12.74862501.74862600	21.2963
chr4.126455701.126455800	21.259
chr5.61778401.61778500	21.2427
chr2.14726901.14727000	21.2246
chr18.41465401.41465500	21.217
chr13.69158801.69158900	21.1925
chr5.42704301.42704400	21.1678
chr18.90374201.90374300	21.131
chr8.65322701.65322800	21.1309
chr1.47721101.47721200	20.9785
chr18.51001501.51001600	20.9784
chr1.67542801.67542900	20.9728
chr14.41723701.41723800	20.9485
chr9.5935001.5935100	20.9189
chr11.68528501.68528600	20.907
chr2.21492901.21493000	20.9051
chr3.124039601.124039700	20.874
chr10.110225101.110225200	20.863
chr1.73323901.73324000	20.8471
chrX.9631801.9631900	20.8353
chr3.93225801.93225900	20.7934
chr4.16309201.16309300	20.7872
chr18.41510001.41510100	20.7692
chrX.16440401.16440500	20.7619
chr1.166912801.166912900	20.7099
chrX.16440501.16440600	20.6853
chr1.147671201.147671300	20.653
chr12.18163001.18163100	20.6331
chr9.24328401.24328500	20.6256
chr14.122479601.122479700	20.6249
chr1.18537801.18537900	20.6243
chr4.49467001.49467100	20.5888
chr1.130600101.130600200	20.5788
chr3.72698501.72698600	20.564
chr9.18009801.18009900	20.5504
chr3.159446101.159446200	20.5074
chr14.92930201.92930300	20.456
chr14.91976201.91976300	20.3871
chr10.8320101.8320200	20.3609
chr3.98402101.98402200	20.3415
chr14.77299601.77299700	20.308
chr7.38591201.38591300	20.2702
chr14.114476901.114477000	20.2582
chr9.5935101.5935200	20.2469
chr4.140412701.140412800	20.1852
chr13.118323801.118323900	20.1473
chr4.102705901.102706000	20.1429
chr4.7733901.7734000	20.1326
chrX.9629101.9629200	20.1297
chr12.61628701.61628800	20.0413
chrX.131469601.131469700	20.0112
